# Supplementary material for: 9-(4-Methoxy­phen­yl)-3,3,6,6-tetra­methyl-3,4,6,7-tetra­hydro-2H-xanthene-1,8(5H,9H)-dione
Source: Acta Crystallogr Sect E Struct Rep Online. 2008 Mar 7;64(Pt 4):o681. doi: 10.1107/S160053680800603X (PMC2960936; doi:10.1107/S160053680800603X)
Supplement: Supplementary file 1 [file e-64-0o681-sup1.cif]

##############################################################################
###                                                                        ###
###        Electronic paper (Acta Crystallographica Section E)             ###
###                                                                        ###
##############################################################################
#                                                                            #
# This CIF contains the data in a paper accepted for publication in Acta     #
# Crystallographica Section E. It conforms to the requirements of Notes      #
# for Authors for Section E, and has been peer reviewed under the auspices   #
# of the IUCr Commission on Journals.                                        #
#                                                                            #
# Full details of the Crystallographic Information File format               #
# are given in the paper "The Crystallographic Information File (CIF):       #
# a New Standard Archive File for Crystallography" by S. R. Hall, F. H.      #
# Allen and I. D. Brown [Acta Cryst. (1991), A47, 655-685].                  #
#                                                                            #
# The current version of the core CIF dictionary is obtainable from          #
# ftp://ftp.iucr.org/pub/cif_core.dic. The current version number is 2.4.    #
#                                                                            #
# Software is freely available for graphical display of the structure(s) in  #
# this CIF.  For information consult the CIF home page http://www.iucr.org/  #
# cif/home.html                                                              #
#                                                                            #
# This file may be used for bona fide research purposes within the           #
# scientific community so long as proper attribution is given to the journal # 
# article from which it was obtained.                                        #
#                                                                            #
##############################################################################
                                             
data_I
_audit_creation_method     SHELXL-97
_chemical_name_systematic
;
9-(4-Methoxyphenyl)-3,3,6,6-tetramethyl-3,4,6,7-tetrahydro-2H-xanthene-
1,8(5H,9H)-dione
;
_chemical_name_common     ?
_chemical_formula_moiety     'C24 H28 O4'
_chemical_formula_sum     'C24 H28 O4'
_chemical_formula_iupac     'C24 H28 O4'
_chemical_formula_weight     380.46
_chemical_melting_point     ?
_symmetry_cell_setting     triclinic
_symmetry_space_group_name_H-M     'P -1'
_symmetry_space_group_name_Hall     '-P 1'
loop_
    _symmetry_equiv_pos_as_xyz
    'x, y, z'
    '-x, -y, -z'
_cell_length_a     9.346(5)
_cell_length_b     10.314(5)
_cell_length_c     11.733(5)
_cell_angle_alpha     71.089(5)
_cell_angle_beta     84.253(5)
_cell_angle_gamma     73.386(5)
_cell_volume     1025.2(9)
_cell_formula_units_Z     2
_cell_measurement_reflns_used     17059
_cell_measurement_theta_min     1.83
_cell_measurement_theta_max     27.97
_cell_measurement_temperature     296
_exptl_crystal_description     'prism'
_exptl_crystal_colour     'colorless'
_exptl_crystal_size_max     0.660
_exptl_crystal_size_mid     0.537
_exptl_crystal_size_min     0.410
_exptl_crystal_density_diffrn     1.232
_exptl_crystal_density_meas     ?
_exptl_crystal_density_method     'not measured'
_exptl_crystal_F_000     408
_exptl_absorpt_coefficient_mu     0.083
_exptl_absorpt_correction_type     integration
_exptl_absorpt_process_details     '(X-RED32; Stoe & Cie, 2002)'
_exptl_absorpt_correction_T_min     0.9473
_exptl_absorpt_correction_T_max     0.9747
_exptl_special_details
;
;
_diffrn_ambient_temperature     296
_diffrn_radiation_type     MoK\a
_diffrn_radiation_wavelength     0.71073
_diffrn_radiation_monochromator     'plane graphite'
_diffrn_measurement_device_type     'Stoe IPDSII'
_diffrn_measurement_method     '\w-scan rotation method'
_diffrn_detector_area_resol_mean     6.67
_diffrn_reflns_number     17059
_diffrn_reflns_av_R_equivalents     0.0332
_diffrn_reflns_av_sigmaI/netI     0.0199
_diffrn_reflns_theta_min     2.17
_diffrn_reflns_theta_max     26.00
_diffrn_reflns_theta_full     26.00
_diffrn_measured_fraction_theta_max     1.000
_diffrn_measured_fraction_theta_full     1.000
_diffrn_reflns_limit_h_min     -11
_diffrn_reflns_limit_h_max     11
_diffrn_reflns_limit_k_min     -12
_diffrn_reflns_limit_k_max     12
_diffrn_reflns_limit_l_min     -14
_diffrn_reflns_limit_l_max     14
_diffrn_standards_number     0
_diffrn_standards_interval_count     ?
_diffrn_standards_interval_time     ?
_diffrn_standards_decay_%     <2
_refine_special_details
;
 Refinement of F^2^ against ALL reflections.  The weighted R-factor wR and
 goodness of fit S are based on F^2^, conventional R-factors R are based
 on F, with F set to zero for negative F^2^. The threshold expression of
 F^2^ > 2sigma(F^2^) is used only for calculating R-factors(gt) etc. and is
 not relevant to the choice of reflections for refinement.  R-factors based
 on F^2^ are statistically about twice as large as those based on F, and R-
 factors based on ALL data will be even larger.
;
_reflns_number_total     4035
_reflns_number_gt     3450
_reflns_threshold_expression     I>2\s(I)
_refine_ls_structure_factor_coef     Fsqd
_refine_ls_matrix_type     full
_refine_ls_R_factor_all     0.0486
_refine_ls_R_factor_gt     0.0412
_refine_ls_wR_factor_gt     0.1041
_refine_ls_wR_factor_ref     0.1085
_refine_ls_goodness_of_fit_ref     1.042
_refine_ls_restrained_S_all     1.042
_refine_ls_number_reflns     4035
_refine_ls_number_parameters     253
_refine_ls_number_restraints     0
_refine_ls_hydrogen_treatment     constr
_refine_ls_weighting_scheme     calc
_refine_ls_weighting_details
          'calc w=1/[\s^2^(Fo^2^)+(0.0512P)^2^+0.165P] where P=(Fo^2^+2Fc^2^)/3'
_atom_sites_solution_hydrogens     geom
_atom_sites_solution_primary     direct
_atom_sites_solution_secondary     difmap
_refine_ls_shift/su_max     0.000
_refine_ls_shift/su_mean     0.000
_refine_diff_density_max     0.156
_refine_diff_density_min     -0.174
_refine_ls_extinction_method     none
_refine_ls_extinction_coef     ?
loop_
    _atom_type_symbol
    _atom_type_description
    _atom_type_scat_dispersion_real
    _atom_type_scat_dispersion_imag
    _atom_type_scat_source
    'C' 'C' 0.0033 0.0016
                         'International Tables Vol C Tables 4.2.6.8 and 6.1.1.4'
    'H' 'H' 0.0000 0.0000
                         'International Tables Vol C Tables 4.2.6.8 and 6.1.1.4'
    'O' 'O' 0.0106 0.0060
                         'International Tables Vol C Tables 4.2.6.8 and 6.1.1.4'
_computing_data_collection     'X-AREA (Stoe & Cie, 2002)'
_computing_cell_refinement     'X-AREA (Stoe & Cie, 2002)'
_computing_data_reduction     'X-RED32 (Stoe & Cie, 2002)'
_computing_structure_solution     'SHELXS97 (Sheldrick, 2008)'
_computing_structure_refinement     'SHELXL97 (Sheldrick, 2008)'
_computing_molecular_graphics     'ORTEP-3 for Windows (Farrugia, 1997)'
_computing_publication_material     'WinGX (Farrugia, 1999)'
loop_
    _atom_site_type_symbol
    _atom_site_label
    _atom_site_fract_x
    _atom_site_fract_y
    _atom_site_fract_z
    _atom_site_U_iso_or_equiv
    _atom_site_adp_type
    _atom_site_calc_flag
    _atom_site_refinement_flags
    _atom_site_occupancy
    _atom_site_disorder_assembly
    _atom_site_disorder_group
    O O1 0.32183(13) 0.81707(14) -0.08171(10) 0.0796(4) Uani d . 1 . .
    O O2 0.55478(9) 0.45682(9) 0.26047(8) 0.0459(2) Uani d . 1 . .
    O O3 0.03418(11) 0.52647(13) 0.26037(11) 0.0718(3) Uani d . 1 . .
    O O4 0.02323(12) 1.09853(11) 0.34873(10) 0.0672(3) Uani d . 1 . .
    C C1 0.42493(13) 0.64720(13) 0.09685(11) 0.0431(3) Uani d . 1 . .
    C C2 0.43421(15) 0.74638(14) -0.02413(12) 0.0509(3) Uani d . 1 . .
    C C3 0.58637(16) 0.75273(16) -0.07685(12) 0.0551(3) Uani d . 1 . .
    H H3A 0.5799 0.8491 -0.1285 0.066 Uiso calc R 1 . .
    H H3B 0.6149 0.6909 -0.1271 0.066 Uiso calc R 1 . .
    C C4 0.70957(15) 0.70997(14) 0.01517(12) 0.0471(3) Uani d . 1 . .
    C C5 0.70551(13) 0.56537(13) 0.10549(12) 0.0452(3) Uani d . 1 . .
    H H5A 0.7443 0.4921 0.0669 0.054 Uiso calc R 1 . .
    H H5B 0.7699 0.5444 0.1727 0.054 Uiso calc R 1 . .
    C C6 0.55218(13) 0.56175(12) 0.15160(11) 0.0407(3) Uani d . 1 . .
    C C7 0.68441(19) 0.82180(16) 0.07936(15) 0.0632(4) Uani d . 1 . .
    H H7A 0.7614 0.7933 0.1378 0.076 Uiso calc R 1 . .
    H H7B 0.5888 0.8309 0.1191 0.076 Uiso calc R 1 . .
    H H7C 0.6872 0.9116 0.0215 0.076 Uiso calc R 1 . .
    C C8 0.86223(17) 0.69525(18) -0.04741(15) 0.0649(4) Uani d . 1 . .
    H H8A 0.8782 0.6252 -0.0882 0.078 Uiso calc R 1 . .
    H H8B 0.9388 0.6662 0.0115 0.078 Uiso calc R 1 . .
    H H8C 0.8656 0.7851 -0.1048 0.078 Uiso calc R 1 . .
    C C9 0.28957(13) 0.50728(13) 0.25682(12) 0.0436(3) Uani d . 1 . .
    C C10 0.15563(14) 0.46043(16) 0.30671(13) 0.0532(3) Uani d . 1 . .
    C C11 0.17414(17) 0.32686(18) 0.41176(15) 0.0659(4) Uani d . 1 . .
    H H11A 0.1844 0.2477 0.3813 0.079 Uiso calc R 1 . .
    H H11B 0.0839 0.3353 0.4606 0.079 Uiso calc R 1 . .
    C C12 0.30751(16) 0.29219(16) 0.49231(13) 0.0558(3) Uani d . 1 . .
    C C13 0.44636(15) 0.29653(14) 0.41151(13) 0.0516(3) Uani d . 1 . .
    H H13A 0.5285 0.2921 0.4583 0.062 Uiso calc R 1 . .
    H H13B 0.4743 0.2136 0.3838 0.062 Uiso calc R 1 . .
    C C14 0.42175(13) 0.42701(13) 0.30557(11) 0.0422(3) Uani d . 1 . .
    C C15 0.2821(2) 0.4017(2) 0.55902(16) 0.0745(5) Uani d . 1 . .
    H H15A 0.2686 0.4950 0.5017 0.089 Uiso calc R 1 . .
    H H15B 0.3672 0.3802 0.6082 0.089 Uiso calc R 1 . .
    H H15C 0.1946 0.3988 0.6091 0.089 Uiso calc R 1 . .
    C C16 0.3294(2) 0.1439(2) 0.58349(18) 0.0846(6) Uani d . 1 . .
    H H16A 0.4154 0.1220 0.6317 0.102 Uiso calc R 1 . .
    H H16B 0.3438 0.0751 0.5416 0.102 Uiso calc R 1 . .
    H H16C 0.2426 0.1413 0.6345 0.102 Uiso calc R 1 . .
    C C17 0.27361(13) 0.64451(13) 0.15483(12) 0.0452(3) Uani d . 1 . .
    H H17 0.2064 0.6470 0.0947 0.054 Uiso calc R 1 . .
    C C18 0.20586(13) 0.77091(13) 0.20118(12) 0.0443(3) Uani d . 1 . .
    C C19 0.27809(16) 0.79386(16) 0.28732(15) 0.0641(4) Uani d . 1 . .
    H H19 0.3717 0.7338 0.3138 0.077 Uiso calc R 1 . .
    C C20 0.21497(18) 0.90297(17) 0.33441(15) 0.0662(4) Uani d . 1 . .
    H H20 0.2659 0.9163 0.3920 0.079 Uiso calc R 1 . .
    C C21 0.07566(15) 0.99328(13) 0.29641(12) 0.0486(3) Uani d . 1 . .
    C C22 0.00317(14) 0.97443(13) 0.20907(13) 0.0490(3) Uani d . 1 . .
    H H22 -0.0896 1.0355 0.1815 0.059 Uiso calc R 1 . .
    C C23 0.06918(13) 0.86400(14) 0.16245(12) 0.0473(3) Uani d . 1 . .
    H H23 0.0197 0.8523 0.1031 0.057 Uiso calc R 1 . .
    C C24 -0.12136(18) 1.19079(18) 0.31659(19) 0.0738(5) Uani d . 1 . .
    H H24A -0.1932 1.1363 0.3366 0.089 Uiso calc R 1 . .
    H H24B -0.1240 1.2395 0.2315 0.089 Uiso calc R 1 . .
    H H24C -0.1448 1.2590 0.3598 0.089 Uiso calc R 1 . .
loop_
    _atom_site_aniso_label
    _atom_site_aniso_U_11
    _atom_site_aniso_U_22
    _atom_site_aniso_U_33
    _atom_site_aniso_U_12
    _atom_site_aniso_U_13
    _atom_site_aniso_U_23
    O1 0.0601(7) 0.0888(8) 0.0657(7) -0.0011(6) -0.0250(5) -0.0010(6)
    O2 0.0324(4) 0.0461(5) 0.0500(5) -0.0061(3) -0.0027(3) -0.0058(4)
    O3 0.0375(5) 0.0919(8) 0.0881(8) -0.0172(5) -0.0057(5) -0.0291(7)
    O4 0.0681(7) 0.0516(6) 0.0810(7) 0.0021(5) -0.0087(5) -0.0331(5)
    C1 0.0391(6) 0.0435(6) 0.0477(7) -0.0058(5) -0.0068(5) -0.0183(5)
    C2 0.0514(7) 0.0497(7) 0.0486(7) -0.0032(6) -0.0126(6) -0.0166(6)
    C3 0.0613(8) 0.0545(8) 0.0429(7) -0.0093(6) -0.0030(6) -0.0111(6)
    C4 0.0473(7) 0.0454(7) 0.0463(7) -0.0117(5) 0.0010(5) -0.0123(5)
    C5 0.0368(6) 0.0444(7) 0.0490(7) -0.0054(5) -0.0006(5) -0.0120(5)
    C6 0.0385(6) 0.0386(6) 0.0441(6) -0.0068(5) -0.0025(5) -0.0141(5)
    C7 0.0657(9) 0.0573(9) 0.0751(10) -0.0215(7) 0.0006(7) -0.0278(7)
    C8 0.0572(9) 0.0680(10) 0.0608(9) -0.0195(7) 0.0102(7) -0.0090(7)
    C9 0.0363(6) 0.0461(7) 0.0539(7) -0.0085(5) -0.0008(5) -0.0248(6)
    C10 0.0391(7) 0.0654(8) 0.0660(9) -0.0161(6) 0.0009(6) -0.0332(7)
    C11 0.0534(9) 0.0766(10) 0.0753(10) -0.0318(8) 0.0059(7) -0.0232(8)
    C12 0.0480(7) 0.0623(8) 0.0571(8) -0.0193(6) 0.0078(6) -0.0171(7)
    C13 0.0450(7) 0.0470(7) 0.0575(8) -0.0089(6) 0.0049(6) -0.0138(6)
    C14 0.0357(6) 0.0432(6) 0.0507(7) -0.0095(5) 0.0026(5) -0.0203(5)
    C15 0.0671(10) 0.0969(13) 0.0628(10) -0.0153(9) 0.0069(8) -0.0372(9)
    C16 0.0777(12) 0.0837(12) 0.0802(12) -0.0335(10) 0.0134(9) -0.0029(10)
    C17 0.0341(6) 0.0495(7) 0.0537(7) -0.0034(5) -0.0102(5) -0.0222(6)
    C18 0.0347(6) 0.0447(7) 0.0520(7) -0.0040(5) -0.0077(5) -0.0168(5)
    C19 0.0501(8) 0.0606(9) 0.0794(10) 0.0128(6) -0.0310(7) -0.0339(8)
    C20 0.0646(9) 0.0612(9) 0.0744(10) 0.0057(7) -0.0304(8) -0.0341(8)
    C21 0.0481(7) 0.0390(6) 0.0544(7) -0.0054(5) -0.0017(6) -0.0140(5)
    C22 0.0335(6) 0.0427(7) 0.0641(8) -0.0013(5) -0.0076(5) -0.0134(6)
    C23 0.0358(6) 0.0490(7) 0.0563(7) -0.0060(5) -0.0113(5) -0.0167(6)
    C24 0.0550(9) 0.0597(9) 0.1074(14) -0.0030(7) 0.0101(9) -0.0406(9)
_geom_special_details
;
 All esds (except the esd in the dihedral angle between two l.s. planes)
 are estimated using the full covariance matrix.  The cell esds are taken
 into account individually in the estimation of esds in distances, angles
 and torsion angles; correlations between esds in cell parameters are only
 used when they are defined by crystal symmetry.  An approximate (isotropic)
 treatment of cell esds is used for estimating esds involving l.s. planes.
;
loop_
    _geom_bond_atom_site_label_1
    _geom_bond_atom_site_label_2
    _geom_bond_site_symmetry_2
    _geom_bond_distance
    _geom_bond_publ_flag
    C1 C6 . 1.3380(17) ?
    C1 C2 . 1.4676(19) ?
    C1 C17 . 1.5103(19) ?
    C2 O1 . 1.2149(17) ?
    C2 C3 . 1.503(2) ?
    C3 C4 . 1.528(2) ?
    C3 H3A . 0.9700 ?
    C3 H3B . 0.9700 ?
    C4 C7 . 1.525(2) ?
    C4 C8 . 1.529(2) ?
    C4 C5 . 1.5325(18) ?
    C5 C6 . 1.4866(18) ?
    C5 H5A . 0.9700 ?
    C5 H5B . 0.9700 ?
    C6 O2 . 1.3779(15) ?
    C7 H7A . 0.9600 ?
    C7 H7B . 0.9600 ?
    C7 H7C . 0.9600 ?
    C8 H8A . 0.9600 ?
    C8 H8B . 0.9600 ?
    C8 H8C . 0.9600 ?
    C9 C14 . 1.3373(18) ?
    C9 C10 . 1.4693(19) ?
    C9 C17 . 1.5083(19) ?
    C10 O3 . 1.2205(17) ?
    C10 C11 . 1.501(2) ?
    C11 C12 . 1.529(2) ?
    C11 H11A . 0.9700 ?
    C11 H11B . 0.9700 ?
    C12 C15 . 1.525(2) ?
    C12 C16 . 1.527(2) ?
    C12 C13 . 1.531(2) ?
    C13 C14 . 1.4849(19) ?
    C13 H13A . 0.9700 ?
    C13 H13B . 0.9700 ?
    C14 O2 . 1.3790(16) ?
    C15 H15A . 0.9600 ?
    C15 H15B . 0.9600 ?
    C15 H15C . 0.9600 ?
    C16 H16A . 0.9600 ?
    C16 H16B . 0.9600 ?
    C16 H16C . 0.9600 ?
    C17 C18 . 1.5214(17) ?
    C17 H17 . 0.9800 ?
    C18 C23 . 1.3756(17) ?
    C18 C19 . 1.3843(19) ?
    C19 C20 . 1.370(2) ?
    C19 H19 . 0.9300 ?
    C20 C21 . 1.384(2) ?
    C20 H20 . 0.9300 ?
    C21 O4 . 1.3649(16) ?
    C21 C22 . 1.3749(19) ?
    C22 C23 . 1.3826(19) ?
    C22 H22 . 0.9300 ?
    C23 H23 . 0.9300 ?
    C24 O4 . 1.4170(19) ?
    C24 H24A . 0.9600 ?
    C24 H24B . 0.9600 ?
    C24 H24C . 0.9600 ?
loop_
    _geom_angle_atom_site_label_1
    _geom_angle_atom_site_label_2
    _geom_angle_atom_site_label_3
    _geom_angle_site_symmetry_1
    _geom_angle_site_symmetry_3
    _geom_angle
    _geom_angle_publ_flag
    C6 C1 C2 . . 118.25(12) ?
    C6 C1 C17 . . 122.42(12) ?
    C2 C1 C17 . . 119.33(11) ?
    O1 C2 C1 . . 120.64(14) ?
    O1 C2 C3 . . 121.08(13) ?
    C1 C2 C3 . . 118.22(11) ?
    C2 C3 C4 . . 115.16(12) ?
    C2 C3 H3A . . 108.5 ?
    C4 C3 H3A . . 108.5 ?
    C2 C3 H3B . . 108.5 ?
    C4 C3 H3B . . 108.5 ?
    H3A C3 H3B . . 107.5 ?
    C7 C4 C3 . . 110.09(12) ?
    C7 C4 C8 . . 109.28(12) ?
    C3 C4 C8 . . 110.25(12) ?
    C7 C4 C5 . . 110.58(12) ?
    C3 C4 C5 . . 107.82(11) ?
    C8 C4 C5 . . 108.82(11) ?
    C6 C5 C4 . . 112.35(10) ?
    C6 C5 H5A . . 109.1 ?
    C4 C5 H5A . . 109.1 ?
    C6 C5 H5B . . 109.1 ?
    C4 C5 H5B . . 109.1 ?
    H5A C5 H5B . . 107.9 ?
    C1 C6 O2 . . 122.58(11) ?
    C1 C6 C5 . . 125.87(12) ?
    O2 C6 C5 . . 111.55(10) ?
    C4 C7 H7A . . 109.5 ?
    C4 C7 H7B . . 109.5 ?
    H7A C7 H7B . . 109.5 ?
    C4 C7 H7C . . 109.5 ?
    H7A C7 H7C . . 109.5 ?
    H7B C7 H7C . . 109.5 ?
    C4 C8 H8A . . 109.5 ?
    C4 C8 H8B . . 109.5 ?
    H8A C8 H8B . . 109.5 ?
    C4 C8 H8C . . 109.5 ?
    H8A C8 H8C . . 109.5 ?
    H8B C8 H8C . . 109.5 ?
    C14 C9 C10 . . 118.31(13) ?
    C14 C9 C17 . . 122.32(11) ?
    C10 C9 C17 . . 119.36(11) ?
    O3 C10 C9 . . 120.22(14) ?
    O3 C10 C11 . . 121.56(13) ?
    C9 C10 C11 . . 118.17(12) ?
    C10 C11 C12 . . 115.00(12) ?
    C10 C11 H11A . . 108.5 ?
    C12 C11 H11A . . 108.5 ?
    C10 C11 H11B . . 108.5 ?
    C12 C11 H11B . . 108.5 ?
    H11A C11 H11B . . 107.5 ?
    C15 C12 C16 . . 109.43(15) ?
    C15 C12 C11 . . 110.00(13) ?
    C16 C12 C11 . . 110.23(14) ?
    C15 C12 C13 . . 109.89(13) ?
    C16 C12 C13 . . 109.43(13) ?
    C11 C12 C13 . . 107.83(13) ?
    C14 C13 C12 . . 112.37(11) ?
    C14 C13 H13A . . 109.1 ?
    C12 C13 H13A . . 109.1 ?
    C14 C13 H13B . . 109.1 ?
    C12 C13 H13B . . 109.1 ?
    H13A C13 H13B . . 107.9 ?
    C9 C14 O2 . . 122.76(12) ?
    C9 C14 C13 . . 125.86(12) ?
    O2 C14 C13 . . 111.38(10) ?
    C12 C15 H15A . . 109.5 ?
    C12 C15 H15B . . 109.5 ?
    H15A C15 H15B . . 109.5 ?
    C12 C15 H15C . . 109.5 ?
    H15A C15 H15C . . 109.5 ?
    H15B C15 H15C . . 109.5 ?
    C12 C16 H16A . . 109.5 ?
    C12 C16 H16B . . 109.5 ?
    H16A C16 H16B . . 109.5 ?
    C12 C16 H16C . . 109.5 ?
    H16A C16 H16C . . 109.5 ?
    H16B C16 H16C . . 109.5 ?
    C9 C17 C1 . . 108.73(10) ?
    C9 C17 C18 . . 110.10(11) ?
    C1 C17 C18 . . 112.24(10) ?
    C9 C17 H17 . . 108.6 ?
    C1 C17 H17 . . 108.6 ?
    C18 C17 H17 . . 108.6 ?
    C23 C18 C19 . . 117.39(12) ?
    C23 C18 C17 . . 121.70(11) ?
    C19 C18 C17 . . 120.88(11) ?
    C20 C19 C18 . . 121.55(12) ?
    C20 C19 H19 . . 119.2 ?
    C18 C19 H19 . . 119.2 ?
    C19 C20 C21 . . 120.15(13) ?
    C19 C20 H20 . . 119.9 ?
    C21 C20 H20 . . 119.9 ?
    O4 C21 C22 . . 125.20(12) ?
    O4 C21 C20 . . 115.43(12) ?
    C22 C21 C20 . . 119.34(12) ?
    C21 C22 C23 . . 119.53(12) ?
    C21 C22 H22 . . 120.2 ?
    C23 C22 H22 . . 120.2 ?
    C18 C23 C22 . . 122.01(12) ?
    C18 C23 H23 . . 119.0 ?
    C22 C23 H23 . . 119.0 ?
    O4 C24 H24A . . 109.5 ?
    O4 C24 H24B . . 109.5 ?
    H24A C24 H24B . . 109.5 ?
    O4 C24 H24C . . 109.5 ?
    H24A C24 H24C . . 109.5 ?
    H24B C24 H24C . . 109.5 ?
    C6 O2 C14 . . 117.94(9) ?
    C21 O4 C24 . . 117.83(12) ?
loop_
    _geom_torsion_atom_site_label_1
    _geom_torsion_atom_site_label_2
    _geom_torsion_atom_site_label_3
    _geom_torsion_atom_site_label_4
    _geom_torsion_site_symmetry_1
    _geom_torsion_site_symmetry_2
    _geom_torsion_site_symmetry_3
    _geom_torsion_site_symmetry_4
    _geom_torsion
    _geom_torsion_publ_flag
    C6 C1 C2 O1 . . . . 173.50(13) ?
    C17 C1 C2 O1 . . . . -6.3(2) ?
    C6 C1 C2 C3 . . . . -3.61(18) ?
    C17 C1 C2 C3 . . . . 176.58(11) ?
    O1 C2 C3 C4 . . . . 156.50(14) ?
    C1 C2 C3 C4 . . . . -26.40(18) ?
    C2 C3 C4 C7 . . . . -69.32(16) ?
    C2 C3 C4 C8 . . . . 170.04(12) ?
    C2 C3 C4 C5 . . . . 51.38(15) ?
    C7 C4 C5 C6 . . . . 72.00(14) ?
    C3 C4 C5 C6 . . . . -48.39(14) ?
    C8 C4 C5 C6 . . . . -167.96(12) ?
    C2 C1 C6 O2 . . . . -174.28(11) ?
    C17 C1 C6 O2 . . . . 5.52(18) ?
    C2 C1 C6 C5 . . . . 5.41(19) ?
    C17 C1 C6 C5 . . . . -174.79(11) ?
    C4 C5 C6 C1 . . . . 22.49(18) ?
    C4 C5 C6 O2 . . . . -157.79(10) ?
    C14 C9 C10 O3 . . . . -175.89(13) ?
    C17 C9 C10 O3 . . . . 5.29(19) ?
    C14 C9 C10 C11 . . . . 1.51(18) ?
    C17 C9 C10 C11 . . . . -177.32(12) ?
    O3 C10 C11 C12 . . . . -154.88(14) ?
    C9 C10 C11 C12 . . . . 27.76(19) ?
    C10 C11 C12 C15 . . . . 68.08(18) ?
    C10 C11 C12 C16 . . . . -171.16(14) ?
    C10 C11 C12 C13 . . . . -51.75(17) ?
    C15 C12 C13 C14 . . . . -71.43(16) ?
    C16 C12 C13 C14 . . . . 168.39(13) ?
    C11 C12 C13 C14 . . . . 48.47(16) ?
    C10 C9 C14 O2 . . . . 175.78(11) ?
    C17 C9 C14 O2 . . . . -5.43(18) ?
    C10 C9 C14 C13 . . . . -3.52(19) ?
    C17 C9 C14 C13 . . . . 175.26(12) ?
    C12 C13 C14 C9 . . . . -23.36(19) ?
    C12 C13 C14 O2 . . . . 157.27(11) ?
    C14 C9 C17 C1 . . . . 17.55(16) ?
    C10 C9 C17 C1 . . . . -163.68(10) ?
    C14 C9 C17 C18 . . . . -105.79(13) ?
    C10 C9 C17 C18 . . . . 72.98(14) ?
    C6 C1 C17 C9 . . . . -17.61(16) ?
    C2 C1 C17 C9 . . . . 162.18(11) ?
    C6 C1 C17 C18 . . . . 104.44(14) ?
    C2 C1 C17 C18 . . . . -75.76(14) ?
    C9 C17 C18 C23 . . . . -116.51(13) ?
    C1 C17 C18 C23 . . . . 122.23(13) ?
    C9 C17 C18 C19 . . . . 61.45(17) ?
    C1 C17 C18 C19 . . . . -59.82(17) ?
    C23 C18 C19 C20 . . . . 1.4(2) ?
    C17 C18 C19 C20 . . . . -176.62(16) ?
    C18 C19 C20 C21 . . . . 0.2(3) ?
    C19 C20 C21 O4 . . . . -179.83(16) ?
    C19 C20 C21 C22 . . . . -1.5(2) ?
    O4 C21 C22 C23 . . . . 179.39(13) ?
    C20 C21 C22 C23 . . . . 1.3(2) ?
    C19 C18 C23 C22 . . . . -1.7(2) ?
    C17 C18 C23 C22 . . . . 176.34(13) ?
    C21 C22 C23 C18 . . . . 0.3(2) ?
    C1 C6 O2 C14 . . . . 9.04(17) ?
    C5 C6 O2 C14 . . . . -170.69(10) ?
    C9 C14 O2 C6 . . . . -9.10(17) ?
    C13 C14 O2 C6 . . . . 170.29(10) ?
    C22 C21 O4 C24 . . . . 4.2(2) ?
    C20 C21 O4 C24 . . . . -177.63(15) ?
loop_
    _geom_hbond_atom_site_label_D
    _geom_hbond_atom_site_label_H
    _geom_hbond_atom_site_label_A
    _geom_hbond_site_symmetry_A
    _geom_hbond_distance_DH
    _geom_hbond_distance_HA
    _geom_hbond_distance_DA
    _geom_hbond_angle_DHA
    C11 H11A O4 1_545 0.97 2.57 3.364(2) 139.2
    C15 H15C O3 2_566 0.96 2.58 3.506(2) 160.9
    C22 H22 O1 2_575 0.93 2.42 3.343(2) 171.0
data_global
_journal_date_recd_electronic     2008-02-29
_journal_date_accepted     2008-03-04
_journal_name_full     'Acta Crystallographica, Section E'
_journal_year     2008
_journal_volume     64
_journal_issue      4
_journal_page_first     o681
_journal_page_last     o681
_journal_paper_category     QO
_journal_coeditor_code     HK2429
_publ_contact_author
;
   'B\"uy\"ukg\"ung\"or, Orhan'
   Department of Physics
    Faculty of Arts & Science
    Ondokuz May\?is University
    TR-55139 Kurupelit Samsun
    Turkey
;
_publ_contact_author_email     orhanb@omu.edu.tr
_publ_contact_author_fax     '++90(362) 457 6081'
_publ_contact_author_phone     '++90(362) 312 1919 ext. 5196'
_publ_section_title
;\
9-(4-Methoxyphenyl)-3,3,6,6-tetramethyl-3,4,6,7-tetrahydro-2<i>H</i>-xanthene-\
1,8(5<i>H</i>,9<i>H</i>)-dione
;
loop_
    _publ_author_name
    _publ_author_address
    'Odaba\,so\(glu, Mustafa'
;
    Department of Chemistry,
    Faculty of Arts & Science,
    Ondokuz May\?is University,
    TR-55139 Kurupelit Samsun
    Turkey
;
    'Muharrem Kaya'
;    Department of Chemistry,
    Faculty of Arts & Science,
    Dumlup\?inar University,
    K\"utahya, Turkey
;
    'Y\?ilmaz Y\?ild\?ir\?ir'
;
   Department of Chemistry,
    Faculty of Arts & Science,
    Gazi University,
   Ankara, Turkey
;
    'B\"uy\"ukg\"ung\"or, Orhan'
;   Department of Physics,
    Faculty of Arts & Science,
    Ondokuz May\?is University,
    TR-55139 Kurupelit Samsun
    Turkey
;
