# Supplementary material for: 9-(4-Methoxy­phen­yl)-3,3,6,6-tetra­methyl-3,4,6,7-tetra­hydro-2H-xanthene-1,8(5H,9H)-dione
Source: Acta Crystallogr Sect E Struct Rep Online. 2008 Mar 7;64(Pt 4):o681. doi: 10.1107/S160053680800603X (PMC2960936; doi:10.1107/S160053680800603X)
Supplement: Supplementary file 2 [file e-64-0o681-Isup2.hkl]

#
# h,k,l, Fc-squared, Fo-squared, sigma(Fo-squared) and status flag
#
data_I
_shelx_title ' TEST STRUCTURE D:\DATA\MKAYA1_DENE\MKAYA1'
_shelx_refln_list_code          4
_shelx_F_calc_maximum      119.86
_exptl_crystal_F_000       408.00
_reflns_d_resolution_high  0.8107
 
loop_
 _symmetry_equiv_pos_as_xyz
 'x, y, z'
 '-x, -y, -z'
 
_cell_length_a     9.3460
_cell_length_b    10.3140
_cell_length_c    11.7330
_cell_angle_alpha  71.089
_cell_angle_beta   84.253
_cell_angle_gamma  73.386
 
_shelx_F_squared_multiplier     1.000
 
loop_
 _refln_index_h
 _refln_index_k
 _refln_index_l
 _refln_F_squared_calc
 _refln_F_squared_meas
 _refln_F_squared_sigma
 _refln_observed_status
   1   0   0      274.99      266.98      2.97 o
   2   0   0      306.23      302.08      6.01 o
   3   0   0      905.55      913.08     20.28 o
   4   0   0      355.79      389.09      9.12 o
   5   0   0       50.72       50.06      0.81 o
   6   0   0       19.41       26.18      0.66 o
   7   0   0      888.30      861.06     24.87 o
   8   0   0      368.04      366.58      2.18 o
   9   0   0        8.57        8.44      0.59 o
  10   0   0        1.21        1.28      0.57 o
  11   0   0        3.70        3.05      0.55 o
 -10   1   0       18.48       18.09      1.39 o
  -9   1   0       16.61       14.71      0.70 o
  -8   1   0      170.54      172.10      1.03 o
  -7   1   0      183.82      174.98      5.06 o
  -6   1   0        1.78        1.36      0.52 o
  -5   1   0       34.72       35.47      0.63 o
  -4   1   0        1.08        0.63      0.59 o
  -3   1   0      698.48      672.26      5.88 o
  -2   1   0       76.01       82.21      1.47 o
  -1   1   0     5242.12     4911.31     42.79 o
   0   1   0     2013.71     1981.80     41.48 o
   1   1   0     1633.85     1700.65     16.33 o
   2   1   0     1192.32     1151.42      9.08 o
   3   1   0      342.01      318.94      3.98 o
   4   1   0       58.20       67.24      0.82 o
   5   1   0      179.59      196.25      3.09 o
   6   1   0      270.62      263.24      6.30 o
   7   1   0      813.36      818.75      5.85 o
   8   1   0        4.72        2.67      0.64 o
   9   1   0       19.63       17.36      0.54 o
  10   1   0       19.69       23.00      0.95 o
  11   1   0        1.88        3.93      0.61 o
 -10   2   0        0.08        0.82      0.52 o
  -9   2   0        9.90        9.56      0.58 o
  -8   2   0        7.90        7.17      0.46 o
  -7   2   0        0.40        0.56      0.48 o
  -6   2   0       45.28       43.58      0.63 o
  -5   2   0      143.57      137.30      2.01 o
  -4   2   0      320.02      320.12      1.33 o
  -3   2   0      264.45      280.51      2.38 o
  -2   2   0      172.75      182.02      2.02 o
  -1   2   0       64.18       64.01      1.00 o
   0   2   0      446.46      431.79      5.96 o
   1   2   0     6952.77     6011.73     68.29 o
   2   2   0     4924.12     4616.58     51.60 o
   3   2   0       85.96       89.66      0.96 o
   4   2   0      408.47      404.29      6.25 o
   5   2   0        4.99        2.86      0.52 o
   6   2   0       91.68       78.01      1.81 o
   7   2   0        2.77        2.54      0.62 o
   8   2   0        3.19        3.10      0.63 o
   9   2   0       34.68       35.08      0.75 o
  10   2   0       31.75       36.83      1.21 o
  11   2   0        7.41        7.42      0.75 o
  -9   3   0        0.98        1.08      0.50 o
  -8   3   0       32.83       31.46      0.80 o
  -7   3   0        7.53        6.66      0.40 o
  -6   3   0       31.98       33.91      0.61 o
  -5   3   0        8.07        8.43      0.46 o
  -4   3   0        1.63        4.40      0.40 o
  -3   3   0      233.31      221.51      1.84 o
  -2   3   0       19.75       20.04      0.59 o
  -1   3   0      224.45      208.85      2.31 o
   0   3   0      911.86      908.47      9.90 o
   1   3   0       30.18       32.85      0.85 o
   2   3   0      227.52      260.25      2.13 o
   3   3   0      217.99      208.35      1.91 o
   4   3   0       16.72       12.44      0.52 o
   5   3   0      169.82      159.44      2.08 o
   6   3   0        8.77        9.36      0.58 o
   7   3   0        2.57        3.77      0.60 o
   8   3   0       11.25       11.54      0.70 o
   9   3   0        3.00        2.36      0.59 o
  10   3   0        1.92        2.15      0.58 o
  11   3   0        9.24        9.06      0.69 o
  -9   4   0       13.13       14.28      0.47 o
  -8   4   0        4.65        4.20      0.48 o
  -7   4   0       77.15       72.90      0.59 o
  -6   4   0        2.84        3.63      0.45 o
  -5   4   0        0.00        0.37      0.49 o
  -4   4   0       71.38       62.93      0.74 o
  -3   4   0        0.03        1.39      0.55 o
  -2   4   0      288.05      296.87      3.38 o
  -1   4   0       29.12       38.18      0.91 o
   0   4   0      242.16      256.20      3.05 o
   1   4   0      139.55      148.01      2.21 o
   2   4   0       15.86       19.05      0.67 o
   3   4   0      223.97      189.30      1.36 o
   4   4   0       53.63       49.66      0.73 o
   5   4   0        6.36        5.07      0.54 o
   6   4   0        0.16        1.29      0.55 o
   7   4   0        0.33        0.79      0.56 o
   8   4   0        2.06        1.98      0.61 o
   9   4   0        1.88        0.39      0.66 o
  10   4   0        0.54        2.08      0.93 o
  11   4   0        3.58        4.63      1.67 o
  -8   5   0       28.99       29.12      0.52 o
  -7   5   0       12.44       10.83      0.46 o
  -6   5   0       59.23       55.96      0.55 o
  -5   5   0       10.30       11.64      0.43 o
  -4   5   0        4.37        4.57      0.51 o
  -3   5   0        5.98        7.74      0.50 o
  -2   5   0       94.92       93.68      1.45 o
  -1   5   0        0.04        0.79      0.37 o
   0   5   0       53.59       61.67      0.94 o
   1   5   0      130.33      142.58      0.87 o
   2   5   0        0.63        2.45      0.46 o
   3   5   0        3.65        3.06      0.64 o
   4   5   0       51.54       51.97      1.13 o
   5   5   0       40.19       35.00      0.70 o
   6   5   0        4.01        4.21      0.51 o
   7   5   0        9.85       12.77      0.59 o
   8   5   0       14.55       12.77      0.53 o
   9   5   0       37.99       33.44      0.73 o
  10   5   0       23.16       29.90      1.72 o
  11   5   0        6.56        8.60      0.73 o
  -8   6   0        5.78        5.60      0.51 o
  -7   6   0        1.17        1.64      0.45 o
  -6   6   0      103.02      110.16      1.22 o
  -5   6   0       58.35       52.59      0.61 o
  -4   6   0       19.31       16.20      0.64 o
  -3   6   0       94.75       92.60      1.33 o
  -2   6   0        0.40        1.13      0.44 o
  -1   6   0       77.14       81.80      0.77 o
   0   6   0       27.00       24.97      0.50 o
   1   6   0     1092.43     1154.19      7.82 o
   2   6   0       89.57       98.79      0.71 o
   3   6   0        9.64        8.23      0.50 o
   4   6   0       12.65       15.28      0.55 o
   5   6   0      316.08      328.02      4.84 o
   6   6   0       22.85       19.97      0.70 o
   7   6   0        0.04        0.11      0.54 o
   8   6   0       20.14       18.47      0.64 o
   9   6   0       29.16       25.89      0.66 o
  10   6   0        0.18        0.75      0.65 o
  11   6   0        2.17        3.09      0.89 o
  -7   7   0        1.01        0.87      0.50 o
  -6   7   0        0.01        0.34      0.47 o
  -5   7   0       38.03       39.75      0.59 o
  -4   7   0       81.34       85.44      0.74 o
  -3   7   0       12.62       11.37      0.43 o
  -2   7   0      143.36      148.54      2.69 o
  -1   7   0        3.61        3.70      0.40 o
   0   7   0       68.42       67.84      0.56 o
   1   7   0       78.79       75.26      1.37 o
   2   7   0       18.79       20.63      0.47 o
   3   7   0       78.80       72.31      0.85 o
   4   7   0       13.89       15.43      0.67 o
   5   7   0        3.66        4.18      0.56 o
   6   7   0        0.18        0.08      0.54 o
   7   7   0        0.65        1.25      0.49 o
   8   7   0       24.03       21.74      0.75 o
   9   7   0       21.49       20.21      0.66 o
  10   7   0        0.28        0.57      0.55 o
  -6   8   0       48.63       48.11      0.76 o
  -5   8   0       59.28       62.45      0.57 o
  -4   8   0        0.46        0.54      0.40 o
  -3   8   0        3.44        3.43      0.42 o
  -2   8   0       27.05       27.32      0.49 o
  -1   8   0      298.36      300.75      2.16 o
   0   8   0       15.18       13.48      0.49 o
   1   8   0       28.33       26.23      0.75 o
   2   8   0      206.68      203.97      4.02 o
   3   8   0       68.65       69.42      2.51 o
   4   8   0       11.49       12.64      0.55 o
   5   8   0        7.64        9.49      0.97 o
   6   8   0        4.08        3.58      0.73 o
   7   8   0       72.69       71.77      4.08 o
   8   8   0        0.51        1.03      0.63 o
   9   8   0        0.25        0.48      0.58 o
  10   8   0        1.89        2.04      0.76 o
  -5   9   0        7.44        6.92      0.52 o
  -4   9   0        2.39        2.80      0.42 o
  -3   9   0       65.63       65.75      1.53 o
  -2   9   0       51.67       53.06      1.04 o
  -1   9   0       15.67       16.92      0.54 o
   0   9   0       59.02       56.12      2.69 o
   1   9   0       77.35       76.76      0.88 o
   2   9   0        2.71        2.92      0.45 o
   3   9   0        1.26        0.98      0.50 o
   4   9   0        0.75        1.15      0.50 o
   5   9   0      277.17      284.59      4.70 o
   6   9   0       53.03       56.49      2.23 o
   7   9   0       12.29       12.81      1.09 o
   8   9   0        1.17        2.17      0.81 o
   9   9   0        3.66        4.85      0.87 o
  -3  10   0       19.33       19.78      1.17 o
  -2  10   0       38.88       41.92      1.79 o
  -1  10   0       40.15       41.15      0.54 o
   0  10   0        0.21        0.15      0.43 o
   1  10   0       26.71       31.46      0.53 o
   2  10   0        0.39        1.27      0.49 o
   3  10   0        0.46        0.50      0.64 o
   4  10   0       28.89       28.68      0.65 o
   5  10   0       43.79       43.81      1.81 o
   6  10   0       24.73       22.44      1.19 o
   7  10   0        1.52        1.65      0.62 o
   8  10   0        0.03        0.82      0.68 o
  -1  11   0        4.20        5.14      0.51 o
   0  11   0       14.78       14.40      0.57 o
   1  11   0        0.23        0.86      0.56 o
   2  11   0        2.52        3.54      0.58 o
   3  11   0        2.92        3.23      0.53 o
   4  11   0        0.39        0.52      0.58 o
   5  11   0        0.17       -0.31      0.68 o
   6  11   0        0.02        0.40      0.61 o
   7  11   0        5.88        5.98      1.06 o
   3  12   0        1.40        2.05      0.60 o
  -6 -11   1        3.35        3.65      0.61 o
  -5 -11   1        7.12        7.36      0.67 o
  -4 -11   1        3.96        4.80      0.61 o
  -3 -11   1        0.67        0.29      0.61 o
  -2 -11   1        3.24        5.24      0.49 o
  -1 -11   1       40.83       40.24      0.81 o
   0 -11   1        0.33        0.97      0.55 o
  -8 -10   1        1.05        0.81      0.87 o
  -7 -10   1        2.69        2.64      1.14 o
  -6 -10   1        5.77        6.96      0.70 o
  -5 -10   1        1.01        1.89      0.59 o
  -4 -10   1        4.12        4.24      0.89 o
  -3 -10   1        1.33        1.83      0.57 o
  -2 -10   1       22.57       21.94      0.89 o
  -1 -10   1        6.03        6.72      0.56 o
   0 -10   1       82.04       90.27      1.04 o
   1 -10   1        1.38        1.82      0.59 o
   2 -10   1       12.23       10.57      0.54 o
   3 -10   1        0.00        0.55      0.47 o
  -9  -9   1        0.00        0.51      0.62 o
  -8  -9   1        0.05       -0.29      0.80 o
  -7  -9   1        0.49        0.44      0.67 o
  -6  -9   1        1.25        0.64      0.57 o
  -5  -9   1       14.56       14.98      0.57 o
  -4  -9   1        3.29        3.95      0.69 o
  -3  -9   1       24.77       24.49      0.65 o
  -2  -9   1        5.28        5.36      0.49 o
  -1  -9   1        0.70        0.91      0.39 o
   0  -9   1       35.16       36.34      2.90 o
   1  -9   1      173.29      177.15      2.98 o
   2  -9   1       59.11       55.58      1.20 o
   3  -9   1        7.77        7.88      0.53 o
   4  -9   1        2.15        3.91      0.63 o
 -10  -8   1        0.71        1.04      0.65 o
  -9  -8   1        8.11        8.40      0.65 o
  -8  -8   1       26.44       26.95      0.98 o
  -7  -8   1        2.24        1.50      0.51 o
  -6  -8   1      123.47      129.17      4.08 o
  -5  -8   1      166.37      164.79      7.90 o
  -4  -8   1       51.81       47.81      2.66 o
  -3  -8   1       11.90       10.76      0.48 o
  -2  -8   1       15.06       14.87      0.49 o
  -1  -8   1        0.14        0.50      0.45 o
   0  -8   1        0.00        0.07      0.41 o
   1  -8   1      122.19      126.76      2.09 o
   2  -8   1        2.03        1.98      0.40 o
   3  -8   1       56.80       58.99      1.68 o
   4  -8   1        7.34        8.06      0.52 o
   5  -8   1        0.00        0.60      0.45 o
 -10  -7   1        7.78        8.81      0.74 o
  -9  -7   1        8.21        6.65      0.60 o
  -8  -7   1        3.80        4.31      0.58 o
  -7  -7   1       13.67       14.44      0.65 o
  -6  -7   1       47.36       49.38      0.70 o
  -5  -7   1       75.60       78.26      1.24 o
  -4  -7   1       64.58       62.42      0.84 o
  -3  -7   1       17.71       23.81      0.56 o
  -2  -7   1        0.70        1.00      0.43 o
  -1  -7   1       71.50       71.99      1.27 o
   0  -7   1        0.03        0.10      0.45 o
   1  -7   1       81.25       82.66      0.94 o
   2  -7   1      115.67      122.21      2.71 o
   3  -7   1      277.83      271.97      2.19 o
   4  -7   1        4.20        3.65      0.38 o
   5  -7   1        4.10        3.24      0.42 o
   6  -7   1       17.04       17.60      0.52 o
 -10  -6   1       17.98       22.58      0.77 o
  -9  -6   1        0.37        0.65      0.53 o
  -8  -6   1       76.98       74.14      1.66 o
  -7  -6   1       59.19       60.49      1.05 o
  -6  -6   1       39.49       44.83      1.76 o
  -5  -6   1        2.98        2.99      0.47 o
  -4  -6   1       13.55       15.09      0.53 o
  -3  -6   1       75.67       72.42      0.70 o
  -2  -6   1        8.76       10.65      0.50 o
  -1  -6   1      221.41      228.28      3.16 o
   0  -6   1       59.06       68.29      1.16 o
   1  -6   1       14.99       14.76      0.41 o
   2  -6   1        6.94        6.24      0.42 o
   3  -6   1      115.19      114.54      1.14 o
   4  -6   1       37.05       40.20      0.87 o
   5  -6   1       79.88       75.43      1.67 o
   6  -6   1       64.13       62.21      1.34 o
   7  -6   1       29.87       26.49      0.50 o
 -11  -5   1        2.84        3.45      0.80 o
 -10  -5   1        5.18        7.80      0.83 o
  -9  -5   1        5.90        3.88      0.55 o
  -8  -5   1      200.92      188.75      3.19 o
  -7  -5   1        8.97       11.80      0.59 o
  -6  -5   1        9.96        9.87      0.54 o
  -5  -5   1        0.07        0.46      0.44 o
  -4  -5   1      204.46      220.80      3.91 o
  -3  -5   1        0.06        1.78      0.48 o
  -2  -5   1       76.00       79.06      0.83 o
  -1  -5   1     1671.98     1727.05     19.72 o
   0  -5   1      326.53      340.48     10.74 o
   1  -5   1        3.08        4.49      0.38 o
   2  -5   1        4.35        3.65      0.38 o
   3  -5   1        0.52        0.47      0.40 o
   4  -5   1       23.90       23.75      0.42 o
   5  -5   1       13.00       10.25      0.43 o
   6  -5   1       16.11       16.39      0.44 o
   7  -5   1       37.39       37.20      0.76 o
   8  -5   1        6.42        5.42      0.54 o
 -11  -4   1       10.91       11.82      0.64 o
 -10  -4   1        3.32        2.94      0.66 o
  -9  -4   1       17.24       23.20      0.69 o
  -8  -4   1        1.20        1.03      0.50 o
  -7  -4   1       38.85       38.86      1.00 o
  -6  -4   1       19.23       17.89      0.56 o
  -5  -4   1       39.15       39.81      0.71 o
  -4  -4   1      234.79      243.29      2.38 o
  -3  -4   1      173.52      167.13      2.03 o
  -2  -4   1      193.16      195.34      2.94 o
  -1  -4   1      240.09      288.74      3.98 o
   0  -4   1      140.41      125.17      0.96 o
   1  -4   1       14.34       17.04      0.46 o
   2  -4   1        2.99        3.20      0.43 o
   3  -4   1       75.15       67.88      0.89 o
   4  -4   1       53.34       50.97      0.70 o
   5  -4   1        0.49        0.33      0.41 o
   6  -4   1       30.15       25.25      0.48 o
   7  -4   1       14.53       13.67      0.45 o
   8  -4   1        7.19        6.67      0.42 o
   9  -4   1        0.22        0.34      0.46 o
 -11  -3   1       16.18       20.20      0.72 o
 -10  -3   1        0.32        0.66      0.60 o
  -9  -3   1        0.04        1.03      0.79 o
  -8  -3   1       43.14       36.85      0.79 o
  -7  -3   1        0.78        0.43      0.58 o
  -6  -3   1      145.87      140.28      3.12 o
  -5  -3   1       51.04       64.96      1.01 o
  -4  -3   1       22.26       31.79      0.60 o
  -3  -3   1        8.51        8.55      0.58 o
  -2  -3   1        2.38        6.21      0.98 o
  -1  -3   1      605.11      597.06      6.11 o
   0  -3   1      359.82      357.28      9.58 o
   1  -3   1      100.99       98.10      0.90 o
   2  -3   1      163.24      153.99      4.04 o
   3  -3   1      491.16      519.70      8.15 o
   4  -3   1        0.46        1.56      0.36 o
   5  -3   1      161.96      166.46      1.62 o
   6  -3   1       17.66       19.59      0.48 o
   7  -3   1       94.94       80.41      1.31 o
   8  -3   1       19.70       18.68      0.46 o
   9  -3   1        2.37        1.91      0.47 o
 -11  -2   1       14.62       20.29      0.77 o
 -10  -2   1        8.37        7.96      0.59 o
  -9  -2   1       16.31       16.00      0.60 o
  -8  -2   1       72.32       71.80      2.26 o
  -7  -2   1       29.81       28.82      0.72 o
  -6  -2   1      241.21      247.67      3.55 o
  -5  -2   1      387.73      444.86      6.72 o
  -4  -2   1     3749.95     3877.07     16.65 o
  -3  -2   1      582.98      582.81      6.34 o
  -2  -2   1     1095.40     1027.73      8.81 o
  -1  -2   1        2.24        4.65      0.57 o
   0  -2   1     1423.71     1435.23     13.31 o
   1  -2   1      377.32      374.99      2.83 o
   2  -2   1      305.99      289.30      6.07 o
   3  -2   1       11.77       10.40      0.47 o
   4  -2   1      722.76      822.68      9.14 o
   5  -2   1        4.00        3.55      0.37 o
   6  -2   1        4.23        5.15      0.45 o
   7  -2   1        4.27        5.57      0.44 o
   8  -2   1        8.20        6.79      0.44 o
   9  -2   1       12.98       12.72      0.60 o
  10  -2   1        1.35        0.75      0.60 o
 -11  -1   1       22.53       26.39      0.64 o
 -10  -1   1       15.03       13.97      0.55 o
  -9  -1   1        7.51        6.91      0.86 o
  -8  -1   1      121.39      122.45      3.84 o
  -7  -1   1      191.77      192.34      4.69 o
  -6  -1   1      102.75      110.37      1.10 o
  -5  -1   1      620.42      682.89     15.04 o
  -4  -1   1      981.66     1072.23      7.72 o
  -3  -1   1       83.48       79.13      0.94 o
  -2  -1   1      206.81      215.48      1.57 o
  -1  -1   1       70.96       66.84      0.95 o
   0  -1   1      403.80      440.30      3.82 o
   1  -1   1       27.63       34.07      1.01 o
   2  -1   1     2057.58     1946.92     22.39 o
   3  -1   1      576.84      571.78      6.14 o
   4  -1   1      290.68      325.92      3.29 o
   5  -1   1      334.75      340.57      4.53 o
   6  -1   1       54.91       50.94      0.91 o
   7  -1   1       27.58       28.70      0.66 o
   8  -1   1      127.04      126.11      2.16 o
   9  -1   1       42.68       42.85      0.73 o
  10  -1   1        2.47        3.15      0.59 o
 -11   0   1        0.37        0.43      0.62 o
 -10   0   1        0.29       -0.09      0.50 o
  -9   0   1        1.28        1.33      0.81 o
  -8   0   1       80.79       88.67      1.16 o
  -7   0   1       55.73       57.08      1.28 o
  -6   0   1      105.81      116.09      3.84 o
  -5   0   1      150.52      158.31      2.52 o
  -4   0   1        1.11        0.80      0.67 o
  -3   0   1      290.38      304.99      3.30 o
  -2   0   1     1451.98     1468.95     15.96 o
  -1   0   1      302.19      307.78      8.03 o
   1   0   1     4658.32     4429.51     56.44 o
   2   0   1     1111.67     1083.86     21.81 o
   3   0   1       35.94       34.81      0.61 o
   4   0   1      116.23      105.42      2.13 o
   5   0   1      530.52      567.32      6.54 o
   6   0   1      661.25      686.99      6.50 o
   7   0   1       33.18       31.70      0.58 o
   8   0   1      240.21      236.27      1.75 o
   9   0   1        7.85        6.76      0.57 o
  10   0   1       11.52       11.34      0.66 o
  11   0   1        1.57        2.15      0.71 o
 -10   1   1        0.22       -0.09      0.62 o
  -9   1   1        5.10        6.19      0.64 o
  -8   1   1      103.02      100.23      3.77 o
  -7   1   1      159.87      155.72      1.18 o
  -6   1   1        5.25        6.37      0.58 o
  -5   1   1       22.53       24.46      0.57 o
  -4   1   1      131.89      149.24      1.28 o
  -3   1   1      335.33      339.82      2.27 o
  -2   1   1      241.25      228.23      2.90 o
  -1   1   1      734.28      759.28      6.21 o
   0   1   1       12.86       23.84      1.15 o
   1   1   1      697.61      743.18      9.07 o
   2   1   1     3435.28     3231.67     43.50 o
   3   1   1      369.15      331.95      5.20 o
   4   1   1      489.00      503.46      7.25 o
   5   1   1      171.89      169.38      2.10 o
   6   1   1        0.02        0.37      0.42 o
   7   1   1        5.94        4.71      0.48 o
   8   1   1       32.89       33.14      0.68 o
   9   1   1       28.90       30.28      0.79 o
  10   1   1       26.38       29.35      0.74 o
  11   1   1        0.71        2.09      0.69 o
 -10   2   1        0.35        0.37      0.52 o
  -9   2   1        2.75        3.92      1.46 o
  -8   2   1       19.53       21.15      2.67 o
  -7   2   1       77.73       70.70      1.13 o
  -6   2   1       26.82       23.49      0.54 o
  -5   2   1        2.27        2.82      0.49 o
  -4   2   1       66.09       61.79      0.91 o
  -3   2   1      396.48      393.69      3.30 o
  -2   2   1      318.62      319.61      1.77 o
  -1   2   1      157.59      154.34      1.18 o
   0   2   1      503.30      528.60      3.42 o
   1   2   1      271.09      252.52      8.54 o
   2   2   1      522.78      504.00      4.28 o
   3   2   1      513.19      537.67      4.91 o
   4   2   1      150.16      164.04      2.25 o
   5   2   1       33.58       34.67      0.62 o
   6   2   1        1.45        1.92      0.50 o
   7   2   1       38.07       35.04      0.70 o
   8   2   1      163.91      153.94      3.31 o
   9   2   1        4.23        4.59      0.53 o
  10   2   1        6.24        5.68      0.55 o
  11   2   1        5.80        6.62      0.61 o
  -9   3   1        7.10        6.84      0.90 o
  -8   3   1       13.19       12.35      0.70 o
  -7   3   1       55.86       56.03      1.73 o
  -6   3   1      201.82      196.03      1.26 o
  -5   3   1        1.57        2.24      0.48 o
  -4   3   1      222.26      232.35      2.35 o
  -3   3   1       31.25       30.42      0.79 o
  -2   3   1      275.31      281.95      2.84 o
  -1   3   1      230.34      234.80      2.89 o
   0   3   1      111.08      104.20      0.97 o
   1   3   1       28.78       21.12      0.83 o
   2   3   1      477.47      507.32      8.24 o
   3   3   1       65.69       69.49      2.85 o
   4   3   1      495.01      523.01      6.70 o
   5   3   1        9.60       10.94      0.58 o
   6   3   1       78.70       72.77      1.22 o
   7   3   1        0.05       -0.03      0.44 o
   8   3   1      491.72      509.20      4.32 o
   9   3   1        6.65        7.07      0.61 o
  10   3   1        5.29        4.92      0.73 o
  11   3   1        4.85        7.86      0.87 o
  -9   4   1       18.15       18.80      0.73 o
  -8   4   1        7.97        9.33      0.55 o
  -7   4   1        8.38        8.23      0.47 o
  -6   4   1       11.00       13.06      0.45 o
  -5   4   1        0.06        0.01      0.48 o
  -4   4   1        8.69       11.25      0.49 o
  -3   4   1      340.28      372.82      4.91 o
  -2   4   1       77.69       77.63      0.73 o
  -1   4   1        6.43        5.56      0.48 o
   0   4   1       80.06       81.73      0.78 o
   1   4   1      422.81      427.87      6.95 o
   2   4   1       17.94       24.91      0.73 o
   3   4   1        2.56        3.43      0.53 o
   4   4   1      685.61      702.74     10.67 o
   5   4   1      634.52      669.01     17.67 o
   6   4   1       61.07       58.07      1.10 o
   7   4   1       49.34       51.08      0.96 o
   8   4   1        3.20        4.39      0.53 o
   9   4   1       10.96       14.61      0.62 o
  10   4   1        0.28        1.07      0.66 o
  11   4   1       10.70       13.67      0.90 o
  -8   5   1        0.01        0.34      0.44 o
  -7   5   1       39.32       37.72      0.71 o
  -6   5   1       99.01      101.98      1.59 o
  -5   5   1       67.88       69.48      0.82 o
  -4   5   1       85.01       81.54      1.08 o
  -3   5   1       86.92       95.70      1.22 o
  -2   5   1      169.52      179.40      1.69 o
  -1   5   1       84.40       88.08      0.73 o
   0   5   1       50.63       51.76      0.72 o
   1   5   1      112.79      108.50      1.84 o
   2   5   1       61.07       59.48      0.86 o
   3   5   1      232.43      221.68      1.75 o
   4   5   1      344.26      334.87      6.07 o
   5   5   1        1.65        1.38      0.54 o
   6   5   1      285.85      296.78      4.36 o
   7   5   1        0.02        0.06      0.48 o
   8   5   1        0.06        0.49      0.50 o
   9   5   1       96.23      103.55      1.71 o
  10   5   1       55.01       55.06      1.13 o
  11   5   1        8.70       10.18      0.76 o
  -8   6   1        5.23        5.96      0.52 o
  -7   6   1       43.58       47.99      0.74 o
  -6   6   1        1.91        2.03      0.52 o
  -5   6   1       58.07       55.16      0.71 o
  -4   6   1      179.79      185.86      3.11 o
  -3   6   1       84.94       87.30      1.30 o
  -2   6   1        2.05        1.35      0.48 o
  -1   6   1       10.38        9.09      0.49 o
   0   6   1      224.06      231.99      3.44 o
   1   6   1        0.27        1.05      0.51 o
   2   6   1       54.97       50.34      1.28 o
   3   6   1       20.62       23.42      0.73 o
   4   6   1        1.29        2.42      0.56 o
   5   6   1        1.91        1.49      0.49 o
   6   6   1       24.30       25.32      1.13 o
   7   6   1       12.56       15.10      0.62 o
   8   6   1        0.38        0.83      0.46 o
   9   6   1        5.00        6.92      0.59 o
  10   6   1       16.95       18.34      0.72 o
  11   6   1        9.77        7.84      0.81 o
  -7   7   1        1.08        2.37      0.49 o
  -6   7   1       14.59       14.26      0.65 o
  -5   7   1        4.07        3.73      0.50 o
  -4   7   1       81.97       81.86      0.99 o
  -3   7   1      536.85      531.91      3.63 o
  -2   7   1      178.68      179.27      3.45 o
  -1   7   1       10.15        8.73      0.53 o
   0   7   1        2.70        2.51      0.46 o
   1   7   1      449.71      447.28      4.24 o
   2   7   1        0.75        1.20      0.53 o
   3   7   1        2.39        3.46      0.55 o
   4   7   1       23.32       23.80      0.71 o
   5   7   1        0.00        0.44      0.51 o
   6   7   1        0.76        1.38      0.54 o
   7   7   1       41.30       35.85      1.81 o
   8   7   1       55.83       50.55      1.14 o
   9   7   1       11.91       13.23      0.64 o
  10   7   1        1.42        1.72      0.54 o
  -6   8   1        1.79        1.77      0.45 o
  -5   8   1       47.62       49.84      0.92 o
  -4   8   1        2.00        1.85      0.39 o
  -3   8   1        0.14        0.30      0.49 o
  -2   8   1      206.43      217.94      2.61 o
  -1   8   1      108.26      107.43      1.37 o
   0   8   1        1.65        1.63      0.43 o
   1   8   1       36.31       38.44      0.85 o
   2   8   1      125.79      125.28      1.43 o
   3   8   1       43.03       42.40      1.17 o
   4   8   1       61.07       62.12      0.97 o
   5   8   1        0.24        0.90      0.48 o
   6   8   1        8.37        8.17      0.71 o
   7   8   1        0.82        1.37      0.76 o
   8   8   1        5.11        6.31      0.65 o
   9   8   1        5.37        4.17      0.61 o
  10   8   1        0.14        0.27      0.61 o
  -5   9   1        0.07        0.85      0.45 o
  -4   9   1        2.30        1.74      0.45 o
  -3   9   1        7.06        6.78      0.51 o
  -2   9   1       67.16       72.91      0.67 o
  -1   9   1        5.15        6.00      0.56 o
   0   9   1       42.28       43.29      0.63 o
   1   9   1        9.93        8.79      0.45 o
   2   9   1        1.23        1.65      0.51 o
   3   9   1       13.63       13.48      0.61 o
   4   9   1        5.40        5.73      0.64 o
   5   9   1        6.11        6.20      0.67 o
   6   9   1      113.15      120.68      1.92 o
   7   9   1        2.49        3.02      0.78 o
   8   9   1        0.04        0.82      0.83 o
   9   9   1        8.51        7.12      0.78 o
  -3  10   1        0.01       -0.09      0.52 o
  -2  10   1       17.27       19.20      0.53 o
  -1  10   1       40.43       44.10      1.28 o
   0  10   1       11.16       10.75      0.42 o
   1  10   1       18.58       18.64      2.28 o
   2  10   1        1.02        1.23      0.48 o
   3  10   1        7.11        7.39      0.53 o
   4  10   1        1.23        1.14      0.56 o
   5  10   1       44.74       45.21      1.45 o
   6  10   1       73.73       73.52      3.53 o
   7  10   1       24.59       25.53      0.80 o
   8  10   1       17.54       18.15      0.77 o
   9  10   1        0.01        0.01      0.89 o
  -2  11   1        0.91        0.77      0.50 o
  -1  11   1        7.50        8.32      0.52 o
   0  11   1        1.79        2.44      0.45 o
   1  11   1        0.95        0.97      0.49 o
   2  11   1       20.47       20.74      0.63 o
   3  11   1       16.97       21.06      0.63 o
   4  11   1        0.11        0.99      0.67 o
   5  11   1        4.73        4.54      0.50 o
   6  11   1        4.79        5.19      0.69 o
   7  11   1       18.49       17.37      1.10 o
   1  12   1       32.60       32.47      0.82 o
   2  12   1        2.44        2.58      0.55 o
   3  12   1        0.04        0.16      0.49 o
   4  12   1        0.01        0.39      0.55 o
   5  12   1        2.79        2.65      0.56 o
  -5 -11   2       10.08       10.42      0.81 o
  -4 -11   2        1.42        2.27      0.68 o
  -3 -11   2        0.11        0.75      0.60 o
  -2 -11   2        8.83        8.55      0.60 o
  -1 -11   2       31.85       35.56      1.07 o
  -7 -10   2        2.59        3.10      0.59 o
  -6 -10   2        3.47        3.08      0.83 o
  -5 -10   2       15.42       12.42      0.92 o
  -4 -10   2        0.79        0.88      0.64 o
  -3 -10   2        2.53        2.43      0.54 o
  -2 -10   2        6.66        6.76      0.61 o
  -1 -10   2       11.04       12.35      0.64 o
   0 -10   2        3.39        3.93      0.48 o
   1 -10   2        1.37        1.16      0.54 o
   2 -10   2        0.14        0.26      0.49 o
  -8  -9   2        0.38        0.04      0.52 o
  -7  -9   2        1.65        3.12      0.82 o
  -6  -9   2        3.05        4.33      1.12 o
  -5  -9   2       12.64       12.99      0.77 o
  -4  -9   2        4.56        4.47      0.56 o
  -3  -9   2        8.04        8.61      0.51 o
  -2  -9   2        0.43        0.58      0.56 o
  -1  -9   2        2.16        1.48      0.54 o
   0  -9   2       45.72       49.92      1.12 o
   1  -9   2        3.52        3.70      0.42 o
   2  -9   2        8.31        7.92      0.49 o
   3  -9   2        8.57        7.06      0.49 o
   4  -9   2        2.21        3.18      0.43 o
  -9  -8   2        0.62        0.86      0.60 o
  -8  -8   2        0.54        0.67      0.58 o
  -7  -8   2       35.08       34.75      0.65 o
  -6  -8   2        6.79        5.87      0.79 o
  -5  -8   2      162.49      153.64      3.68 o
  -4  -8   2       84.19       77.80      1.71 o
  -3  -8   2       12.57       10.86      0.49 o
  -2  -8   2       13.10       15.67      0.46 o
  -1  -8   2        3.42        2.67      0.45 o
   0  -8   2        0.49        1.06      0.55 o
   1  -8   2      146.04      148.85      1.05 o
   2  -8   2      105.63      108.04      2.21 o
   3  -8   2       16.29       15.35      0.42 o
   4  -8   2        3.06        2.44      0.44 o
   5  -8   2        1.41        2.29      0.47 o
 -10  -7   2        0.17        0.42      0.67 o
  -9  -7   2        0.02        0.52      0.59 o
  -8  -7   2        0.70        1.93      0.59 o
  -7  -7   2       14.31       15.21      0.62 o
  -6  -7   2      192.37      179.60      8.05 o
  -5  -7   2      342.06      340.17      5.03 o
  -4  -7   2      110.95      116.77      2.40 o
  -3  -7   2        0.53        1.76      0.45 o
  -2  -7   2       13.90       14.70      0.50 o
  -1  -7   2        2.56        2.48      0.39 o
   0  -7   2        0.40        1.08      0.46 o
   1  -7   2      104.30      100.54      1.39 o
   2  -7   2      242.29      241.10      1.84 o
   3  -7   2      191.35      187.44      1.40 o
   4  -7   2        0.19       -0.08      0.46 o
   5  -7   2        2.28        2.26      0.39 o
   6  -7   2       17.91       18.82      0.57 o
 -10  -6   2        0.24        0.20      0.67 o
  -9  -6   2        1.87        2.22      0.71 o
  -8  -6   2       12.12       11.32      0.61 o
  -7  -6   2       13.99       12.66      0.54 o
  -6  -6   2       28.60       28.85      0.65 o
  -5  -6   2      126.11      133.96      1.40 o
  -4  -6   2        0.27        0.06      0.41 o
  -3  -6   2        2.11        3.26      0.42 o
  -2  -6   2       50.12       52.30      1.01 o
  -1  -6   2        1.31        1.42      0.41 o
   0  -6   2       13.22       10.66      0.43 o
   1  -6   2       79.78       81.14      1.62 o
   2  -6   2       51.19       49.28      0.88 o
   3  -6   2       63.84       61.85      1.17 o
   4  -6   2        0.17        0.19      0.41 o
   5  -6   2       39.93       40.47      0.88 o
   6  -6   2       25.61       24.00      0.47 o
   7  -6   2       15.06       13.87      0.50 o
 -10  -5   2        6.99        6.73      0.74 o
  -9  -5   2       11.21        9.45      0.58 o
  -8  -5   2        4.86        4.44      0.49 o
  -7  -5   2       27.83       27.67      0.87 o
  -6  -5   2       12.44       11.89      0.45 o
  -5  -5   2        0.00        0.16      0.54 o
  -4  -5   2       45.88       50.59      0.98 o
  -3  -5   2        4.01        3.19      0.47 o
  -2  -5   2      253.33      265.03      3.20 o
  -1  -5   2        4.51        6.68      0.47 o
   0  -5   2      102.80      114.36      1.24 o
   1  -5   2       17.36       15.90      0.39 o
   2  -5   2       52.23       48.24      0.85 o
   3  -5   2       16.50       19.95      0.46 o
   4  -5   2       51.09       54.26      0.53 o
   5  -5   2        9.50       10.30      0.43 o
   6  -5   2       37.39       35.29      0.56 o
   7  -5   2        2.64        2.27      0.46 o
   8  -5   2        0.67        0.38      0.54 o
 -11  -4   2        0.53        2.12      0.89 o
 -10  -4   2        6.65        7.04      0.64 o
  -9  -4   2       12.83       10.01      0.62 o
  -8  -4   2        5.48        2.60      0.57 o
  -7  -4   2        1.63        3.33      0.45 o
  -6  -4   2        0.00        0.15      0.43 o
  -5  -4   2        2.05        2.15      0.55 o
  -4  -4   2      292.72      322.92      4.52 o
  -3  -4   2      271.02      253.07      4.55 o
  -2  -4   2        1.75        5.72      0.46 o
  -1  -4   2      882.18      990.63      8.85 o
   0  -4   2      160.51      168.50      1.10 o
   1  -4   2        0.98        4.20      1.04 o
   2  -4   2       11.69       13.13      0.48 o
   3  -4   2      161.54      152.41      2.53 o
   4  -4   2        9.77        8.41      0.41 o
   5  -4   2        6.63        6.87      0.36 o
   6  -4   2      145.43      134.15      2.64 o
   7  -4   2        5.74        4.32      0.44 o
   8  -4   2        0.11        0.53      0.43 o
   9  -4   2        0.98        0.22      0.54 o
 -11  -3   2        0.89        0.91      0.61 o
 -10  -3   2        4.25        5.33      0.68 o
  -9  -3   2        5.26        3.73      0.63 o
  -8  -3   2       31.10       28.16      1.00 o
  -7  -3   2        5.06        5.57      0.56 o
  -6  -3   2       43.05       47.78      1.37 o
  -5  -3   2      121.84      123.72      1.91 o
  -4  -3   2        1.47        4.18      0.79 o
  -3  -3   2     1424.86     1421.32     14.31 o
  -2  -3   2     1253.00     1284.68     25.13 o
  -1  -3   2      625.66      618.10      6.03 o
   0  -3   2      244.78      249.29      2.35 o
   1  -3   2      409.17      441.02      3.05 o
   2  -3   2       26.81       31.13      0.60 o
   3  -3   2       43.42       40.56      0.87 o
   4  -3   2        0.33        2.12      0.41 o
   5  -3   2        7.52        7.25      0.40 o
   6  -3   2       24.21       20.07      0.64 o
   7  -3   2        1.08        1.27      0.40 o
   8  -3   2       79.72       73.00      1.06 o
   9  -3   2        0.14        1.69      0.53 o
 -11  -2   2        7.26        9.90      1.10 o
 -10  -2   2        3.06        4.33      1.23 o
  -9  -2   2        3.17        3.14      0.65 o
  -8  -2   2        9.92       12.66      1.37 o
  -7  -2   2        0.01        0.47      0.61 o
  -6  -2   2      123.65      123.93      2.65 o
  -5  -2   2        0.38        1.63      0.50 o
  -4  -2   2       92.13      117.12      1.54 o
  -3  -2   2     1536.90     1590.60     19.01 o
  -2  -2   2     4483.86     4054.47     30.08 o
  -1  -2   2     1801.82     1807.49      9.53 o
   0  -2   2     2116.50     2050.29     16.15 o
   1  -2   2      511.11      538.33      2.13 o
   2  -2   2      831.75      822.02      8.31 o
   3  -2   2        8.30       12.01      0.44 o
   4  -2   2      221.70      234.93      5.68 o
   5  -2   2        0.23        2.06      0.40 o
   6  -2   2        5.91        4.37      0.40 o
   7  -2   2      148.13      141.42      2.35 o
   8  -2   2        1.49        1.91      0.45 o
   9  -2   2       17.74       15.23      0.50 o
  10  -2   2        4.89        6.63      0.49 o
 -11  -1   2       49.63       53.33      0.83 o
 -10  -1   2       10.76       11.51      0.83 o
  -9  -1   2        2.54        3.10      0.64 o
  -8  -1   2        4.92        3.84      0.63 o
  -7  -1   2       10.78       10.72      0.59 o
  -6  -1   2       45.97       49.99      2.21 o
  -5  -1   2        8.36        8.51      0.59 o
  -4  -1   2     1144.19     1230.89     31.99 o
  -3  -1   2     1175.50     1186.26     19.90 o
  -2  -1   2      263.10      283.82      4.88 o
  -1  -1   2    10320.06     7944.69    174.50 o
   0  -1   2      611.96      563.48      6.06 o
   1  -1   2      113.07      124.21      1.85 o
   2  -1   2        1.98        2.07      0.69 o
   3  -1   2      111.09      127.45      1.47 o
   4  -1   2       80.68       90.80      1.39 o
   5  -1   2        3.77        4.38      0.44 o
   6  -1   2        1.67        2.29      0.41 o
   7  -1   2        0.22        0.74      0.50 o
   8  -1   2        0.21        0.72      0.42 o
   9  -1   2        0.35        0.58      0.46 o
  10  -1   2       26.39       22.86      0.52 o
 -10   0   2        1.31        1.83      0.80 o
  -9   0   2        0.03        0.30      0.54 o
  -8   0   2        6.44        7.59      0.63 o
  -7   0   2      132.97      130.17      2.54 o
  -6   0   2       87.65       88.23      1.33 o
  -5   0   2      416.10      419.35      4.94 o
  -4   0   2      313.98      345.81      1.67 o
  -3   0   2      266.48      284.44      6.22 o
  -2   0   2      671.13      662.76     11.87 o
  -1   0   2     4531.08     4014.07    124.15 o
   0   0   2      579.38      563.60      9.70 o
   1   0   2     1082.98     1024.60     14.09 o
   2   0   2     2048.75     2046.85     27.78 o
   3   0   2        5.33        3.04      0.51 o
   4   0   2      177.28      176.24      4.13 o
   5   0   2      124.60      127.77      1.81 o
   6   0   2        6.70       10.19      0.46 o
   7   0   2      219.67      221.13      3.91 o
   8   0   2        3.65        3.67      0.52 o
   9   0   2        0.25        1.02      0.54 o
  10   0   2        5.68        5.97      0.55 o
 -10   1   2       33.60       37.84      1.05 o
  -9   1   2        4.78        4.84      0.97 o
  -8   1   2       35.85       35.70      1.79 o
  -7   1   2      191.00      196.89      2.36 o
  -6   1   2      181.27      190.30      3.33 o
  -5   1   2        4.65        4.32      0.57 o
  -4   1   2      130.10      156.91      2.28 o
  -3   1   2      262.64      279.62      3.86 o
  -2   1   2      892.71      911.75     14.56 o
  -1   1   2     1716.63     1650.51     36.96 o
   0   1   2     1744.07     1728.11     33.99 o
   1   1   2     6668.48     5551.79     86.55 o
   2   1   2      247.76      264.86      4.96 o
   3   1   2      127.68      107.79      1.28 o
   4   1   2       18.47       14.68      0.53 o
   5   1   2       79.37       66.67      1.22 o
   6   1   2      121.21      110.47      1.25 o
   7   1   2       33.40       36.02      0.89 o
   8   1   2      178.19      176.66      3.02 o
   9   1   2        4.45        4.62      0.47 o
  10   1   2        5.11        6.17      0.67 o
  11   1   2        1.98        1.18      0.54 o
 -10   2   2        4.57        6.22      0.63 o
  -9   2   2       11.68       14.41      0.72 o
  -8   2   2       70.51       73.41      1.70 o
  -7   2   2      359.72      349.92      1.34 o
  -6   2   2       32.73       30.46      0.90 o
  -5   2   2       47.73       41.55      1.28 o
  -4   2   2       39.43       44.71      0.70 o
  -3   2   2      118.31      132.24      1.08 o
  -2   2   2      400.69      397.17      3.01 o
  -1   2   2     1273.59     1278.09     18.05 o
   0   2   2    14365.85    11387.65    154.49 o
   1   2   2     6583.48     5637.08     52.51 o
   2   2   2       74.57       77.40      0.97 o
   3   2   2       28.53       22.03      0.60 o
   4   2   2        1.44        1.67      0.50 o
   5   2   2       53.22       57.80      0.90 o
   6   2   2        1.06        2.11      0.46 o
   7   2   2      521.22      496.29      7.22 o
   8   2   2      550.42      531.12      8.51 o
   9   2   2        4.67        4.80      0.51 o
  10   2   2        7.63       11.05      0.83 o
  11   2   2        0.99        1.13      0.60 o
  -9   3   2        0.59        0.35      0.63 o
  -8   3   2        8.67        8.06      0.52 o
  -7   3   2      368.93      357.47      7.82 o
  -6   3   2       73.03       71.28      1.15 o
  -5   3   2       54.70       64.86      0.95 o
  -4   3   2       77.91       79.49      0.69 o
  -3   3   2       78.43       73.08      2.28 o
  -2   3   2       16.36       18.28      0.66 o
  -1   3   2        0.74        0.66      0.53 o
   0   3   2     5243.40     4995.76     65.69 o
   1   3   2      100.87      116.92      3.19 o
   2   3   2     3184.74     2990.80     32.50 o
   3   3   2      115.33      118.12      1.03 o
   4   3   2       51.84       42.47      0.73 o
   5   3   2       74.19       79.67      1.20 o
   6   3   2        1.96        2.08      0.48 o
   7   3   2      388.34      378.45      4.46 o
   8   3   2      131.12      135.91      1.15 o
   9   3   2       67.99       75.36      0.81 o
  10   3   2       32.97       34.91      0.68 o
  11   3   2        0.06        0.39      0.69 o
  -9   4   2        1.09        1.66      0.71 o
  -8   4   2        0.31       -0.20      0.49 o
  -7   4   2        2.84        2.43      0.47 o
  -6   4   2       17.97       16.40      0.49 o
  -5   4   2       60.58       56.85      1.00 o
  -4   4   2       26.54       28.04      0.53 o
  -3   4   2        7.33       10.48      0.48 o
  -2   4   2       58.87       58.76      0.66 o
  -1   4   2      348.62      339.55      2.75 o
   0   4   2      553.47      602.13      3.76 o
   1   4   2       64.82       73.78      1.08 o
   2   4   2       12.42        9.39      0.64 o
   3   4   2      188.97      192.44      2.98 o
   4   4   2      251.60      250.83      2.89 o
   5   4   2      495.98      490.81      7.35 o
   6   4   2       29.40       31.45      0.60 o
   7   4   2        0.43        0.09      0.54 o
   8   4   2        0.29        0.08      0.60 o
   9   4   2        0.05        0.97      0.55 o
  10   4   2       11.12       13.31      0.64 o
  11   4   2        0.57        0.92      0.83 o
  -8   5   2        0.48        1.31      0.52 o
  -7   5   2        1.42        1.51      0.57 o
  -6   5   2      140.37      142.88      1.63 o
  -5   5   2       78.38       68.38      1.28 o
  -4   5   2        0.52        0.76      0.41 o
  -3   5   2        3.51        5.34      0.49 o
  -2   5   2       11.64       13.93      0.54 o
  -1   5   2        0.18        1.61      0.48 o
   0   5   2      160.06      195.46      2.03 o
   1   5   2      110.70      105.19      1.22 o
   2   5   2       60.42       51.52      0.85 o
   3   5   2      134.65      132.82      1.43 o
   4   5   2      230.93      242.23      2.19 o
   5   5   2       98.28      106.47      1.23 o
   6   5   2       22.56       21.95      0.58 o
   7   5   2       32.17       34.11      0.99 o
   8   5   2        2.23        2.29      0.49 o
   9   5   2        0.01       -0.20      0.53 o
  10   5   2       17.16       20.47      0.64 o
  11   5   2       43.17       48.99      1.93 o
  -8   6   2       25.51       27.75      0.73 o
  -7   6   2       57.24       62.41      1.38 o
  -6   6   2       11.12       12.12      0.54 o
  -5   6   2       99.29       99.76      1.76 o
  -4   6   2       54.18       59.97      0.81 o
  -3   6   2       44.81       40.22      0.87 o
  -2   6   2        8.09        8.95      0.49 o
  -1   6   2        6.92        6.91      0.48 o
   0   6   2      149.24      156.15      1.44 o
   1   6   2        3.14        4.80      0.47 o
   2   6   2      351.33      365.29      9.83 o
   3   6   2       65.06       68.17      2.44 o
   4   6   2        6.41        8.43      0.61 o
   5   6   2       36.01       40.13      0.90 o
   6   6   2       14.03       15.99      0.68 o
   7   6   2        8.98        8.31      0.51 o
   8   6   2        8.53        8.60      0.60 o
   9   6   2        9.07        8.76      0.54 o
  10   6   2        2.01        1.71      0.52 o
  11   6   2        4.90        5.35      0.70 o
  -7   7   2       51.96       49.06      1.07 o
  -6   7   2        5.08        5.52      0.48 o
  -5   7   2       19.77       20.03      1.13 o
  -4   7   2       95.85       89.31      2.20 o
  -3   7   2        2.39        2.54      0.46 o
  -2   7   2      123.98      114.26      2.09 o
  -1   7   2       91.52       98.34      0.74 o
   0   7   2      292.59      293.13      3.56 o
   1   7   2       38.10       32.97      0.71 o
   2   7   2      693.32      709.52     80.31 o
   3   7   2       26.88       26.36      0.62 o
   4   7   2       37.09       34.75      0.92 o
   5   7   2       53.82       50.13      1.43 o
   6   7   2        3.41        3.08      0.54 o
   7   7   2       22.75       21.85      0.61 o
   8   7   2        4.76        5.57      0.58 o
   9   7   2       33.12       31.00      0.68 o
  10   7   2        3.48        3.93      0.61 o
  11   7   2        0.04        0.08      0.57 o
  -6   8   2       39.03       42.36      1.38 o
  -5   8   2       12.65       14.06      0.53 o
  -4   8   2        1.12        2.03      0.43 o
  -3   8   2       16.25       16.44      0.51 o
  -2   8   2        4.72        5.21      0.51 o
  -1   8   2        0.38        1.06      0.41 o
   0   8   2       64.02       60.25      0.95 o
   1   8   2      431.35      428.57      3.12 o
   2   8   2      304.53      297.32      5.21 o
   3   8   2       27.38       30.82      2.16 o
   4   8   2       49.76       53.00      0.93 o
   5   8   2       42.27       46.14      1.29 o
   6   8   2        1.71        1.51      0.67 o
   7   8   2       13.36       14.26      0.68 o
   8   8   2        4.27        4.43      0.62 o
   9   8   2       91.19       90.59      2.46 o
  10   8   2        0.79        0.58      0.61 o
  -5   9   2        0.43        0.64      0.61 o
  -4   9   2        0.02        0.37      0.38 o
  -3   9   2        2.18        1.94      0.47 o
  -2   9   2       42.10       42.00      0.62 o
  -1   9   2        0.01        0.74      0.47 o
   0   9   2      119.33      124.97      2.44 o
   1   9   2      100.90       97.65      2.76 o
   2   9   2        0.44        0.50      0.48 o
   3   9   2       12.80       15.05      0.66 o
   4   9   2        2.10        1.98      0.55 o
   5   9   2        9.08        8.44      0.56 o
   6   9   2       20.67       21.97      1.59 o
   7   9   2        2.93        3.26      0.79 o
   8   9   2       58.01       62.83      2.05 o
   9   9   2       13.60       13.00      0.89 o
  10   9   2        2.01        2.60      0.79 o
  -4  10   2        0.13        0.43      0.55 o
  -3  10   2        7.00        8.31      0.43 o
  -2  10   2       24.52       24.68      1.37 o
  -1  10   2       25.79       25.66      0.57 o
   0  10   2        6.72        6.57      0.53 o
   1  10   2        4.20        3.50      0.44 o
   2  10   2       38.35       33.66      1.13 o
   3  10   2        0.02        1.17      0.55 o
   4  10   2       23.37       24.42      0.82 o
   5  10   2       68.17       71.56      3.07 o
   6  10   2        0.18        0.34      0.51 o
   7  10   2        6.51        6.59      0.62 o
   8  10   2        0.99        1.10      0.68 o
   9  10   2        2.33        2.00      0.72 o
  -2  11   2        7.95        8.98      0.58 o
  -1  11   2        4.00        4.63      0.47 o
   0  11   2        7.59        8.30      0.44 o
   1  11   2        0.88        0.47      0.48 o
   2  11   2        9.44        7.85      0.52 o
   3  11   2        3.28        4.26      0.51 o
   4  11   2       12.02       11.23      1.11 o
   5  11   2        5.22        5.04      0.60 o
   6  11   2       38.01       39.51      0.86 o
   7  11   2        0.03        0.30      0.56 o
   8  11   2        4.37        4.19      0.89 o
   0  12   2       16.37       16.51      0.55 o
   1  12   2        0.34        0.37      0.47 o
   2  12   2        9.12        8.05      0.62 o
   3  12   2        4.09        5.36      0.54 o
   4  12   2        0.01       -0.33      0.61 o
   5  12   2        8.27        7.44      0.56 o
   6  12   2        1.56        2.86      0.72 o
  -6 -10   3        2.81        2.11      0.62 o
  -5 -10   3        5.65        5.69      0.60 o
  -4 -10   3        3.60        3.01      0.48 o
  -3 -10   3        6.81        6.53      0.45 o
  -2 -10   3        0.84        0.85      0.47 o
  -1 -10   3        3.89        5.74      0.45 o
   0 -10   3       27.84       26.39      0.73 o
   1 -10   3       24.66       23.09      0.67 o
  -8  -9   3        6.08        5.97      0.62 o
  -7  -9   3        0.45        0.75      0.67 o
  -6  -9   3        3.26        3.56      0.58 o
  -5  -9   3        0.63        1.05      0.58 o
  -4  -9   3        1.18        1.22      0.53 o
  -3  -9   3       28.82       23.87      0.73 o
  -2  -9   3        5.87        4.15      0.46 o
  -1  -9   3       11.81       10.64      0.48 o
   0  -9   3        0.23        0.41      0.41 o
   1  -9   3       28.73       29.29      0.49 o
   2  -9   3       22.40       22.69      0.53 o
   3  -9   3        0.21        0.11      0.45 o
  -9  -8   3        3.15        4.67      0.63 o
  -8  -8   3        0.18        0.23      0.54 o
  -7  -8   3        1.65        1.96      0.62 o
  -6  -8   3        2.77        2.41      0.57 o
  -5  -8   3        0.01        0.51      0.49 o
  -4  -8   3        5.83        7.28      0.49 o
  -3  -8   3       24.55       21.03      0.58 o
  -2  -8   3       14.29       11.74      0.42 o
  -1  -8   3       20.52       23.48      0.64 o
   0  -8   3        0.24       -0.01      0.38 o
   1  -8   3       37.69       36.28      0.55 o
   2  -8   3      105.40      103.08      1.83 o
   3  -8   3        0.07        0.70      0.41 o
   4  -8   3        4.75        4.75      0.46 o
   5  -8   3        8.92        9.90      0.47 o
  -9  -7   3        3.01        3.23      0.61 o
  -8  -7   3        0.24        0.59      0.57 o
  -7  -7   3        1.35        2.19      0.42 o
  -6  -7   3        5.17        5.75      0.47 o
  -5  -7   3       16.18       15.41      0.52 o
  -4  -7   3        1.24        1.96      0.51 o
  -3  -7   3        0.00        0.08      0.48 o
  -2  -7   3        9.37        8.18      0.51 o
  -1  -7   3       13.30       14.81      0.67 o
   0  -7   3        0.21        0.92      0.43 o
   1  -7   3       31.74       29.29      0.50 o
   2  -7   3       39.05       41.11      0.93 o
   3  -7   3        5.01        5.15      0.46 o
   4  -7   3        2.95        3.17      0.44 o
   5  -7   3        4.06        4.94      0.39 o
   6  -7   3        0.79        0.62      0.49 o
 -10  -6   3        2.23        1.37      0.69 o
  -9  -6   3        4.89        5.60      0.51 o
  -8  -6   3        3.47        5.03      0.53 o
  -7  -6   3       34.64       32.16      0.57 o
  -6  -6   3        1.17        2.13      0.50 o
  -5  -6   3       71.59       70.23      0.67 o
  -4  -6   3       73.95       80.69      1.41 o
  -3  -6   3        5.40        5.07      0.42 o
  -2  -6   3       18.82       17.06      0.48 o
  -1  -6   3        3.84        2.69      0.42 o
   0  -6   3        0.05        0.73      0.38 o
   1  -6   3        0.69        1.19      0.43 o
   2  -6   3      167.28      156.99      3.33 o
   3  -6   3       18.65       16.83      0.50 o
   4  -6   3        5.69        5.56      0.43 o
   5  -6   3       24.51       22.89      0.43 o
   6  -6   3       12.89       13.46      0.47 o
   7  -6   3        0.67        0.26      0.43 o
 -10  -5   3        0.26        1.20      0.76 o
  -9  -5   3        7.93        7.86      0.69 o
  -8  -5   3        0.02        0.27      0.52 o
  -7  -5   3       53.51       51.49      0.64 o
  -6  -5   3       23.22       25.29      0.53 o
  -5  -5   3       41.13       40.51      0.57 o
  -4  -5   3        0.12        0.43      0.45 o
  -3  -5   3       96.26       94.53      1.52 o
  -2  -5   3        8.01        7.19      0.41 o
  -1  -5   3       77.93       73.03      0.50 o
   0  -5   3        6.64        6.75      0.38 o
   1  -5   3       36.46       40.59      3.14 o
   2  -5   3       27.02       24.60      0.95 o
   3  -5   3        8.73        7.61      0.52 o
   4  -5   3       62.21       57.81      0.54 o
   5  -5   3       47.63       42.08      1.20 o
   6  -5   3       18.78       19.77      0.56 o
   7  -5   3        0.06        0.12      0.40 o
   8  -5   3        0.57        2.56      0.50 o
 -10  -4   3        5.11        4.53      0.69 o
  -9  -4   3       23.92       23.79      1.07 o
  -8  -4   3      142.09      130.15      2.56 o
  -7  -4   3       95.45       81.56      0.66 o
  -6  -4   3        3.71        3.76      0.42 o
  -5  -4   3      416.12      409.27      5.65 o
  -4  -4   3      245.44      225.44      2.69 o
  -3  -4   3       87.95       88.27      1.05 o
  -2  -4   3       27.17       23.00      0.61 o
  -1  -4   3      357.97      395.97      4.40 o
   0  -4   3      627.90      690.80      5.93 o
   1  -4   3        0.73        0.56      0.43 o
   2  -4   3      231.93      229.53      2.07 o
   3  -4   3       83.39       74.67      1.48 o
   4  -4   3        4.34        4.37      0.42 o
   5  -4   3        0.08        0.19      0.49 o
   6  -4   3      131.59      113.46      2.08 o
   7  -4   3       68.61       66.11      1.36 o
   8  -4   3        0.81        0.85      0.43 o
 -10  -3   3        0.70        0.70      1.02 o
  -9  -3   3       16.57       14.28      0.70 o
  -8  -3   3       24.85       18.17      0.92 o
  -7  -3   3       34.69       33.57      0.98 o
  -6  -3   3       10.21        8.17      0.50 o
  -5  -3   3       37.69       42.07      0.71 o
  -4  -3   3        0.54        0.61      0.46 o
  -3  -3   3      256.85      233.35      2.88 o
  -2  -3   3        0.90        0.50      0.42 o
  -1  -3   3     4155.64     4155.72     57.15 o
   0  -3   3     2144.91     2217.96     10.00 o
   1  -3   3       14.03       13.74      0.39 o
   2  -3   3      339.81      374.67      4.24 o
   3  -3   3      356.90      360.32      5.99 o
   4  -3   3       15.38       15.68      0.43 o
   5  -3   3        4.21        5.76      0.45 o
   6  -3   3       26.83       27.59      0.54 o
   7  -3   3      390.99      356.54      3.96 o
   8  -3   3        6.93        6.88      0.48 o
   9  -3   3        0.38        0.25      0.45 o
 -10  -2   3        7.40        7.91      1.43 o
  -9  -2   3        2.99        4.72      0.99 o
  -8  -2   3      126.23      125.43      1.12 o
  -7  -2   3       41.84       38.58      1.63 o
  -6  -2   3      127.23      133.02      3.81 o
  -5  -2   3       20.13       22.48      0.60 o
  -4  -2   3       16.11       18.12      0.57 o
  -3  -2   3      290.30      270.37      4.04 o
  -2  -2   3      208.28      179.79      2.48 o
  -1  -2   3       34.69       40.96      0.71 o
   0  -2   3      102.69      123.63      1.02 o
   1  -2   3       44.39       36.77      0.49 o
   2  -2   3       65.49       68.14      1.86 o
   3  -2   3      603.95      650.14     11.02 o
   4  -2   3      234.16      235.87      2.53 o
   5  -2   3      125.02      120.40      1.46 o
   6  -2   3        0.17        1.47      0.37 o
   7  -2   3       11.32       11.70      0.48 o
   8  -2   3        1.08        0.47      0.43 o
   9  -2   3        0.32        1.34      0.51 o
 -10  -1   3        0.67        0.14      0.81 o
  -9  -1   3        5.15        4.20      0.56 o
  -8  -1   3       26.34       31.73      0.65 o
  -7  -1   3        8.38       11.11      1.20 o
  -6  -1   3       13.87       17.92      1.00 o
  -5  -1   3        5.93        4.08      0.54 o
  -4  -1   3      376.27      409.81      9.55 o
  -3  -1   3      429.44      457.01     11.02 o
  -2  -1   3       54.20       49.93      1.19 o
  -1  -1   3        0.06        0.54      0.57 o
   0  -1   3     1033.96     1064.58     14.11 o
   1  -1   3        2.14        6.56      0.44 o
   2  -1   3       18.43       20.14      1.72 o
   3  -1   3       58.51       59.29      0.52 o
   4  -1   3        0.07        1.07      0.37 o
   5  -1   3        0.14        0.55      0.40 o
   6  -1   3        6.62        5.27      0.46 o
   7  -1   3        0.04        0.07      0.45 o
   8  -1   3       44.99       38.37      0.50 o
   9  -1   3        0.64        0.12      0.47 o
  10  -1   3        0.46        1.13      0.47 o
 -10   0   3        1.18        1.22      0.80 o
  -9   0   3        6.31        8.71      1.39 o
  -8   0   3        2.81        5.07      0.84 o
  -7   0   3        0.38        0.92      0.76 o
  -6   0   3        0.31        0.76      0.59 o
  -5   0   3       53.25       56.21      0.81 o
  -4   0   3     3332.64     3395.66     98.05 o
  -3   0   3      499.21      545.19     14.91 o
  -2   0   3      783.45      777.46     25.72 o
  -1   0   3      672.06      659.60     19.87 o
   0   0   3      806.11      754.62     16.05 o
   1   0   3     2759.62     2657.64     36.34 o
   2   0   3      142.51      129.48      2.11 o
   3   0   3     2163.51     2112.43     23.59 o
   4   0   3     1546.05     1573.84     17.97 o
   5   0   3       12.98       16.12      0.45 o
   6   0   3        0.26        0.53      0.49 o
   7   0   3      154.16      153.78      2.65 o
   8   0   3       25.39       26.98      0.80 o
   9   0   3        6.76        7.62      0.44 o
  10   0   3        6.45        7.13      0.51 o
 -10   1   3        3.29        4.33      1.20 o
  -9   1   3        1.32        1.22      0.75 o
  -8   1   3      108.62      105.08      4.94 o
  -7   1   3        1.16        1.51      0.56 o
  -6   1   3        2.84        4.74      0.54 o
  -5   1   3       41.58       46.06      0.71 o
  -4   1   3      808.07      864.49     17.53 o
  -3   1   3       18.42       12.12      0.57 o
  -2   1   3        2.51        2.71      0.58 o
  -1   1   3       38.93       34.90      0.87 o
   0   1   3       21.94       27.46      1.18 o
   1   1   3      126.98      139.65      5.52 o
   2   1   3     1816.56     1713.29     20.47 o
   3   1   3     1027.73     1028.29     16.18 o
   4   1   3       19.94       20.10      0.50 o
   5   1   3      407.47      393.40      6.18 o
   6   1   3      310.95      288.56      8.36 o
   7   1   3        5.23        5.47      0.44 o
   8   1   3      135.49      136.13      1.87 o
   9   1   3        1.22        1.65      0.46 o
  10   1   3       12.90       12.98      0.54 o
  11   1   3        7.34        7.97      0.56 o
 -10   2   3        1.09        2.73      0.71 o
  -9   2   3        5.64        7.69      0.69 o
  -8   2   3      120.79      117.32      1.36 o
  -7   2   3       43.82       40.92      1.46 o
  -6   2   3      126.81      116.76      2.70 o
  -5   2   3       40.73       43.27      1.00 o
  -4   2   3        1.32        2.11      0.42 o
  -3   2   3      134.85      134.71      1.34 o
  -2   2   3      384.24      378.48      8.07 o
  -1   2   3        0.44        1.19      0.59 o
   0   2   3      272.07      285.02      7.18 o
   1   2   3     4076.38     3748.71     41.01 o
   2   2   3      319.37      301.24      6.63 o
   3   2   3        9.50       11.98      0.58 o
   4   2   3      625.12      607.24     10.03 o
   5   2   3       10.67       13.39      0.49 o
   6   2   3       22.35       23.48      0.48 o
   7   2   3      603.04      590.55      8.81 o
   8   2   3      149.85      154.22      2.01 o
   9   2   3        1.77        2.91      0.45 o
  10   2   3        2.23        3.07      0.51 o
  11   2   3        6.41        7.54      0.85 o
  -9   3   3        0.26        1.71      0.79 o
  -8   3   3        0.31        1.07      0.53 o
  -7   3   3       25.33       21.88      0.72 o
  -6   3   3      209.07      211.67      4.55 o
  -5   3   3       20.56       17.63      0.58 o
  -4   3   3       36.52       31.45      0.67 o
  -3   3   3       21.78       23.77      0.53 o
  -2   3   3      225.90      246.57      2.80 o
  -1   3   3       18.84       19.01      0.57 o
   0   3   3     1417.28     1510.17     23.17 o
   1   3   3     7710.95     6853.78    132.06 o
   2   3   3      171.23      168.06      3.34 o
   3   3   3      789.41      802.80      8.59 o
   4   3   3      916.01      907.63     10.39 o
   5   3   3        7.74        9.22      0.47 o
   6   3   3       62.41       58.10      2.18 o
   7   3   3       97.10       90.15      2.31 o
   8   3   3      790.15      784.11     10.06 o
   9   3   3        9.52        9.86      0.57 o
  10   3   3       23.98       22.25      0.76 o
  11   3   3        8.07        8.28      0.72 o
  -9   4   3        9.38       10.68      0.63 o
  -8   4   3        0.70        1.18      0.54 o
  -7   4   3       22.75       22.77      1.08 o
  -6   4   3      384.09      389.93      7.07 o
  -5   4   3      102.80      106.40      2.91 o
  -4   4   3        3.46        2.27      0.43 o
  -3   4   3      117.73      115.21      2.32 o
  -2   4   3      373.27      396.60      1.27 o
  -1   4   3        2.07       -0.19      0.53 o
   0   4   3      294.81      282.16      2.51 o
   1   4   3        6.63        5.42      0.64 o
   2   4   3      133.45      128.15      3.41 o
   3   4   3       73.11       78.07      0.84 o
   4   4   3       22.82       20.64      0.67 o
   5   4   3      222.03      249.15      2.80 o
   6   4   3       10.85        7.66      0.55 o
   7   4   3        7.51        6.68      0.51 o
   8   4   3        5.49        4.16      0.58 o
   9   4   3      187.48      179.87      1.86 o
  10   4   3        2.74        1.88      0.62 o
  11   4   3        1.48        2.70      0.80 o
  -8   5   3        0.83        2.13      0.55 o
  -7   5   3       21.51       23.49      0.81 o
  -6   5   3       14.01       15.64      0.54 o
  -5   5   3      502.51      499.03      5.22 o
  -4   5   3      213.69      208.84      3.59 o
  -3   5   3      184.20      192.76      3.45 o
  -2   5   3       76.64       79.85      1.23 o
  -1   5   3      938.54      985.34     10.45 o
   0   5   3      510.82      570.03      6.56 o
   1   5   3      172.65      179.03      1.19 o
   2   5   3      345.03      331.50      4.40 o
   3   5   3      102.00       92.41      1.50 o
   4   5   3      168.40      156.50      2.50 o
   5   5   3       17.19       19.53      0.57 o
   6   5   3      214.57      221.91      5.92 o
   7   5   3        9.13        9.66      0.53 o
   8   5   3       40.22       39.91      0.85 o
   9   5   3       38.76       37.36      0.95 o
  10   5   3       24.91       24.05      0.62 o
  11   5   3        4.02        2.71      0.67 o
  -8   6   3        2.29        2.87      0.56 o
  -7   6   3        5.81        6.29      0.55 o
  -6   6   3        0.08        0.15      0.46 o
  -5   6   3        6.19        7.35      0.57 o
  -4   6   3      431.65      441.10      9.00 o
  -3   6   3      110.68       92.24      1.04 o
  -2   6   3       64.50       78.46      1.15 o
  -1   6   3       10.47       10.10      0.43 o
   0   6   3      134.91      147.39      1.33 o
   1   6   3       87.41       84.81      2.04 o
   2   6   3       21.55       20.77      0.63 o
   3   6   3        0.70        0.72      0.49 o
   4   6   3      287.87      284.62      3.06 o
   5   6   3      131.11      139.80      2.53 o
   6   6   3        2.01        2.95      0.48 o
   7   6   3       17.92       17.70      0.52 o
   8   6   3       18.13       17.24      0.58 o
   9   6   3        0.00        0.17      0.49 o
  10   6   3        4.81        3.80      0.54 o
  11   6   3        5.60        3.24      0.68 o
  -7   7   3        1.71        1.72      0.55 o
  -6   7   3       30.03       30.61      0.91 o
  -5   7   3        1.82        2.21      0.50 o
  -4   7   3       69.30       72.50      1.41 o
  -3   7   3      183.48      192.37      2.94 o
  -2   7   3        0.18        0.37      0.46 o
  -1   7   3      146.00      142.72      2.34 o
   0   7   3        0.45        0.52      0.53 o
   1   7   3      143.19      157.20      1.27 o
   2   7   3       11.02       14.22      0.54 o
   3   7   3        1.23        1.49      0.60 o
   4   7   3        0.41        1.20      0.91 o
   5   7   3       52.24       56.29      1.72 o
   6   7   3       49.30       44.97      1.40 o
   7   7   3        3.67        3.82      0.55 o
   8   7   3        7.96        7.61      0.56 o
   9   7   3        2.84        3.61      0.57 o
  10   7   3        1.13        1.19      0.59 o
  11   7   3        1.67        1.60      0.65 o
  -6   8   3        0.21        0.64      0.53 o
  -5   8   3        1.78        1.51      0.52 o
  -4   8   3       19.77       20.47      0.69 o
  -3   8   3       10.61       10.89      0.58 o
  -2   8   3       95.81       92.26      0.79 o
  -1   8   3        0.05        0.23      0.48 o
   0   8   3        1.19        2.55      0.65 o
   1   8   3        1.00        1.62      0.47 o
   2   8   3       12.13       13.26      0.67 o
   3   8   3       92.85       90.20      1.18 o
   4   8   3        5.49        6.43      0.52 o
   5   8   3        5.55        5.93      0.49 o
   6   8   3       16.54       15.31      0.97 o
   7   8   3        0.58        0.84      0.64 o
   8   8   3        6.65        7.82      0.65 o
   9   8   3        0.39        0.21      0.58 o
  10   8   3        0.12        0.25      0.66 o
  -5   9   3        0.11        0.60      0.45 o
  -4   9   3        0.46        0.36      0.51 o
  -3   9   3       24.95       25.11      0.59 o
  -2   9   3        3.40        2.40      0.45 o
  -1   9   3       49.99       47.46      0.57 o
   0   9   3        0.50        1.43      0.49 o
   1   9   3       43.85       43.06      0.63 o
   2   9   3        7.11        6.70      0.50 o
   3   9   3        1.29        1.44      0.65 o
   4   9   3       47.30       47.88      1.83 o
   5   9   3        3.48        3.40      0.54 o
   6   9   3       18.66       16.01      0.60 o
   7   9   3        5.95        6.77      0.56 o
   8   9   3        2.91        2.61      0.82 o
   9   9   3        0.89        1.54      0.74 o
  10   9   3        1.95        2.96      0.70 o
  -4  10   3        0.00        0.05      0.52 o
  -3  10   3       19.05       19.05      0.54 o
  -2  10   3       11.45       11.86      0.46 o
  -1  10   3        0.00        0.67      0.56 o
   0  10   3       39.67       38.66      0.91 o
   1  10   3       18.92       16.75      0.50 o
   2  10   3       15.18       14.66      0.53 o
   3  10   3        2.72        1.98      0.50 o
   4  10   3       39.11       37.94      0.63 o
   5  10   3        0.54        1.62      0.51 o
   6  10   3       75.41       80.85      0.84 o
   7  10   3        0.31        0.83      0.57 o
   8  10   3        6.88        8.75      0.85 o
   9  10   3        4.24        5.14      0.74 o
  -2  11   3        2.83        3.83      0.46 o
  -1  11   3       21.22       25.43      0.54 o
   0  11   3        0.32        0.84      0.46 o
   1  11   3       28.57       27.04      0.67 o
   2  11   3        7.05        6.76      0.84 o
   3  11   3       14.89       15.12      0.51 o
   4  11   3        0.48        0.19      0.51 o
   5  11   3        2.37        2.91      0.99 o
   6  11   3        7.40        5.53      0.56 o
   7  11   3       33.07       35.10      1.00 o
   8  11   3        0.04        0.70      0.64 o
   0  12   3       26.49       25.49      0.59 o
   1  12   3        0.25       -0.05      0.48 o
   2  12   3        2.22        1.98      0.53 o
   3  12   3        5.83        5.66      0.59 o
   4  12   3        1.16        0.64      0.53 o
   5  12   3        8.10        6.35      0.72 o
   6  12   3       31.76       33.09      0.83 o
  -5 -10   4        1.88        3.00      0.54 o
  -4 -10   4       11.10       11.88      0.56 o
  -3 -10   4        0.13        0.60      0.49 o
  -2 -10   4        0.19       -0.16      0.50 o
  -1 -10   4        2.22        2.15      0.46 o
   0 -10   4       17.97       18.06      0.63 o
  -7  -9   4        1.92        1.80      0.55 o
  -6  -9   4        2.28        1.53      0.59 o
  -5  -9   4        9.43        9.92      0.57 o
  -4  -9   4        1.42        1.06      0.43 o
  -3  -9   4        8.36        8.58      0.48 o
  -2  -9   4        0.96        0.74      0.44 o
  -1  -9   4        2.97        3.25      0.46 o
   0  -9   4        0.33        0.32      0.41 o
   1  -9   4        4.35        4.91      0.44 o
   2  -9   4        6.76        9.81      0.57 o
  -8  -8   4        5.07        6.04      0.66 o
  -7  -8   4        0.08       -0.02      0.57 o
  -6  -8   4        1.25        1.47      0.57 o
  -5  -8   4        3.78        4.97      0.57 o
  -4  -8   4        6.89        6.56      0.48 o
  -3  -8   4        3.64        3.72      0.46 o
  -2  -8   4        3.70        3.85      0.46 o
  -1  -8   4        0.39       -0.15      0.38 o
   0  -8   4        3.82        3.62      0.45 o
   1  -8   4        0.53        0.82      0.37 o
   2  -8   4        4.16        3.32      0.44 o
   3  -8   4        2.17        4.05      0.42 o
   4  -8   4        0.05        0.46      0.45 o
  -9  -7   4        2.30        2.27      0.58 o
  -8  -7   4        8.61       10.21      0.57 o
  -7  -7   4       21.23       20.53      0.50 o
  -6  -7   4        2.44        2.11      0.46 o
  -5  -7   4        0.12        0.32      0.46 o
  -4  -7   4       17.66       15.23      0.45 o
  -3  -7   4        0.00        0.36      0.45 o
  -2  -7   4        0.88        2.55      0.41 o
  -1  -7   4       32.78       30.17      0.52 o
   0  -7   4        1.50        0.90      0.38 o
   1  -7   4        0.00        0.66      0.39 o
   2  -7   4        3.78        4.12      0.44 o
   3  -7   4        3.64        4.75      0.46 o
   4  -7   4        1.00        1.11      0.41 o
   5  -7   4        0.08        0.67      0.39 o
  -9  -6   4        2.78        3.78      0.51 o
  -8  -6   4        0.48        1.01      0.43 o
  -7  -6   4        3.80        5.05      0.48 o
  -6  -6   4       16.08       11.55      0.43 o
  -5  -6   4       65.22       69.10      0.95 o
  -4  -6   4      271.51      258.87      3.13 o
  -3  -6   4        3.13        3.57      0.41 o
  -2  -6   4       57.73       61.29      1.30 o
  -1  -6   4        0.68        1.76      0.36 o
   0  -6   4        0.91        1.02      0.41 o
   1  -6   4       78.60       78.46      1.94 o
   2  -6   4      112.45      114.45      0.98 o
   3  -6   4      103.17       98.76      2.38 o
   4  -6   4        2.45        2.33      0.43 o
   5  -6   4       20.89       18.98      0.47 o
   6  -6   4        0.62        0.29      0.37 o
 -10  -5   4       11.18       12.61      0.67 o
  -9  -5   4        0.02        0.36      0.49 o
  -8  -5   4        2.40        2.74      0.42 o
  -7  -5   4        1.92        1.63      0.50 o
  -6  -5   4       66.89       68.88      0.63 o
  -5  -5   4     1645.41     1585.33     19.58 o
  -4  -5   4       68.47       68.25      0.65 o
  -3  -5   4        2.65        2.11      0.57 o
  -2  -5   4       29.42       29.20      0.47 o
  -1  -5   4       22.72       21.13      0.39 o
   0  -5   4        2.86        4.10      0.34 o
   1  -5   4       20.56       17.85      0.77 o
   2  -5   4      443.58      415.01     13.62 o
   3  -5   4      445.08      437.98      9.73 o
   4  -5   4       18.10       17.43      0.46 o
   5  -5   4        0.74        1.13      0.45 o
   6  -5   4       21.29       19.69      0.48 o
   7  -5   4        0.05        0.01      0.42 o
 -10  -4   4        4.98        4.58      0.64 o
  -9  -4   4        0.10        0.27      0.67 o
  -8  -4   4        3.83        2.11      0.54 o
  -7  -4   4        2.56        2.07      0.41 o
  -6  -4   4      137.15      135.68      0.95 o
  -5  -4   4      143.38      143.83      2.92 o
  -4  -4   4      209.26      190.47      2.30 o
  -3  -4   4      644.97      624.25      7.20 o
  -2  -4   4      300.03      320.40      6.33 o
  -1  -4   4        9.60       13.44      0.44 o
   0  -4   4      169.96      181.92      2.23 o
   1  -4   4      655.35      634.60     10.40 o
   2  -4   4      129.38      133.71      1.85 o
   3  -4   4       79.35       70.87      1.39 o
   4  -4   4       21.80       24.18      0.69 o
   5  -4   4       18.74       16.54      0.48 o
   6  -4   4       24.90       25.91      0.51 o
   7  -4   4       78.41       69.54      0.95 o
   8  -4   4        3.60        3.47      0.43 o
 -10  -3   4        5.07        5.98      0.85 o
  -9  -3   4        0.53        1.67      0.68 o
  -8  -3   4        7.41        8.73      0.99 o
  -7  -3   4       17.53       17.25      0.52 o
  -6  -3   4        0.58        1.26      0.42 o
  -5  -3   4       91.81       84.99      1.49 o
  -4  -3   4      323.98      299.78      6.26 o
  -3  -3   4      592.11      570.13      7.98 o
  -2  -3   4        3.66        3.39      0.40 o
  -1  -3   4      127.65      129.69      1.82 o
   0  -3   4       80.38       78.99      6.67 o
   1  -3   4        4.57        2.24      0.45 o
   2  -3   4       16.72       21.87      0.40 o
   3  -3   4       27.37       26.22      0.77 o
   4  -3   4      149.42      143.89      1.21 o
   5  -3   4       37.80       30.25      0.76 o
   6  -3   4       65.07       62.69      0.98 o
   7  -3   4       11.13        9.90      0.39 o
   8  -3   4       14.21        9.30      0.45 o
   9  -3   4        1.57        2.51      0.50 o
 -10  -2   4        0.01        0.46      0.58 o
  -9  -2   4        0.94       -0.01      0.69 o
  -8  -2   4        1.70        2.52      0.59 o
  -7  -2   4        1.36        1.54      0.51 o
  -6  -2   4       11.05       14.04      0.49 o
  -5  -2   4       54.22       55.67      2.00 o
  -4  -2   4       26.74       30.22      0.66 o
  -3  -2   4       61.37       49.57      0.80 o
  -2  -2   4      698.35      673.32      6.97 o
  -1  -2   4     1054.87     1108.26     12.09 o
   0  -2   4      369.18      368.80      3.99 o
   1  -2   4      100.24      112.96      2.19 o
   2  -2   4      398.15      419.34      6.19 o
   3  -2   4      127.78      137.66      2.63 o
   4  -2   4       64.56       65.28      1.40 o
   5  -2   4        9.52        8.85      0.43 o
   6  -2   4       27.75       27.01      0.46 o
   7  -2   4       21.74       19.50      0.47 o
   8  -2   4       16.60       16.34      0.55 o
   9  -2   4       18.92       13.98      0.47 o
 -10  -1   4        0.08        1.08      0.59 o
  -9  -1   4        7.69        6.52      0.67 o
  -8  -1   4        1.81        0.49      0.60 o
  -7  -1   4       11.22        9.96      0.57 o
  -6  -1   4       10.37       11.11      0.66 o
  -5  -1   4       65.73       78.45      1.85 o
  -4  -1   4      445.27      449.89     11.72 o
  -3  -1   4       14.07       17.53      0.54 o
  -2  -1   4       44.42       44.78      1.13 o
  -1  -1   4       52.21       57.09      1.01 o
   0  -1   4       17.68       15.42      0.48 o
   1  -1   4       33.46       35.46      0.51 o
   2  -1   4       20.99       23.47      0.47 o
   3  -1   4       97.58       93.18      2.27 o
   4  -1   4       11.47       10.17      0.38 o
   5  -1   4       74.74       68.80      1.67 o
   6  -1   4       38.29       31.18      0.99 o
   7  -1   4        0.18        0.83      0.42 o
   8  -1   4       26.71       24.98      0.98 o
   9  -1   4        0.03        0.64      0.47 o
  10  -1   4        9.57        9.89      0.53 o
 -10   0   4        6.26       11.53      1.16 o
  -9   0   4        1.74        3.33      0.62 o
  -8   0   4       28.69       28.27      1.55 o
  -7   0   4        0.00        0.47      0.65 o
  -6   0   4        7.68        6.15      0.56 o
  -5   0   4        6.16        7.37      0.58 o
  -4   0   4        1.35        3.32      0.51 o
  -3   0   4      398.74      454.16     13.30 o
  -2   0   4       30.00       25.99      0.79 o
  -1   0   4       69.20       72.46      3.75 o
   0   0   4       50.09       46.89      1.02 o
   1   0   4       10.00       11.81      0.57 o
   2   0   4        4.20        2.01      0.61 o
   3   0   4       77.02       76.55      1.07 o
   4   0   4      228.48      282.40      3.85 o
   5   0   4      102.34      113.31      2.28 o
   6   0   4       13.59       14.50      0.49 o
   7   0   4      113.44      100.40      1.68 o
   8   0   4       39.70       37.58      0.52 o
   9   0   4        7.34        7.33      0.50 o
  10   0   4        0.37        0.69      0.48 o
 -10   1   4        3.24        2.79      0.71 o
  -9   1   4        9.91        8.83      0.72 o
  -8   1   4        2.30        4.18      0.79 o
  -7   1   4       30.33       27.49      0.97 o
  -6   1   4        2.14        2.61      0.71 o
  -5   1   4       10.31       11.15      0.49 o
  -4   1   4      571.98      629.01     19.74 o
  -3   1   4      774.59      783.57     23.01 o
  -2   1   4       10.63       10.54      0.66 o
  -1   1   4      535.38      518.66     15.54 o
   0   1   4     3073.02     2917.07     64.80 o
   1   1   4       95.69      115.82      3.07 o
   2   1   4      466.50      429.16      7.18 o
   3   1   4      106.92      118.32      2.06 o
   4   1   4      471.25      544.87      5.45 o
   5   1   4        0.00        1.93      0.34 o
   6   1   4       14.05       12.56      0.43 o
   7   1   4       14.45       15.51      0.54 o
   8   1   4       33.48       33.12      0.89 o
   9   1   4        0.51        1.33      0.45 o
  10   1   4       26.26       25.72      0.55 o
 -10   2   4       10.02        8.54      0.64 o
  -9   2   4       10.35        8.80      1.19 o
  -8   2   4       17.33       16.06      0.72 o
  -7   2   4      150.17      159.62      1.17 o
  -6   2   4       28.78       30.29      1.22 o
  -5   2   4       67.26       65.33      1.14 o
  -4   2   4       12.16       15.03      0.70 o
  -3   2   4       13.42       12.22      0.71 o
  -2   2   4      246.07      269.85      8.31 o
  -1   2   4      212.89      235.77      6.54 o
   0   2   4      143.62      145.54      4.06 o
   1   2   4     1083.48     1037.38     25.72 o
   2   2   4      188.72      189.15      4.35 o
   3   2   4      438.70      462.21     12.26 o
   4   2   4      149.40      146.54      2.29 o
   5   2   4        1.27        3.47      0.38 o
   6   2   4       54.32       48.92      1.07 o
   7   2   4       46.65       41.37      0.77 o
   8   2   4      107.79      107.15      1.63 o
   9   2   4        3.33        2.85      0.46 o
  10   2   4       14.42       13.36      0.62 o
  11   2   4        7.73       10.13      0.62 o
  -9   3   4        0.49        1.03      0.66 o
  -8   3   4       17.01       15.61      0.61 o
  -7   3   4      319.51      318.84      4.59 o
  -6   3   4       53.53       54.83      1.23 o
  -5   3   4       37.28       35.83      0.70 o
  -4   3   4      188.65      196.86      3.34 o
  -3   3   4       59.23       62.03      1.25 o
  -2   3   4        0.98        0.08      0.51 o
  -1   3   4      146.65      147.36      3.18 o
   0   3   4      275.15      284.85      5.37 o
   1   3   4       82.78       84.06      1.92 o
   2   3   4      425.07      422.81     16.93 o
   3   3   4      133.78      150.38      2.15 o
   4   3   4       96.74       85.25      0.92 o
   5   3   4        8.04        7.42      0.43 o
   6   3   4        0.03        0.30      0.49 o
   7   3   4       17.71       18.20      0.54 o
   8   3   4      111.34      113.24      0.78 o
   9   3   4      141.30      146.99      1.35 o
  10   3   4       18.81       18.86      0.67 o
  11   3   4        2.81        4.39      0.61 o
  -9   4   4        0.18        1.43      0.83 o
  -8   4   4       21.71       20.88      0.64 o
  -7   4   4       36.19       36.24      0.62 o
  -6   4   4      195.16      184.14      2.92 o
  -5   4   4       43.24       44.89      1.07 o
  -4   4   4      162.53      158.52      3.30 o
  -3   4   4        3.16        4.67      0.44 o
  -2   4   4        4.91        8.87      0.45 o
  -1   4   4      173.74      191.50      2.55 o
   0   4   4     6152.99     5782.81     67.80 o
   1   4   4     1063.30     1091.14     22.84 o
   2   4   4       15.27       20.39      0.67 o
   3   4   4       37.10       29.81      0.68 o
   4   4   4      163.88      186.08      4.34 o
   5   4   4       28.53       32.50      0.70 o
   6   4   4       44.89       44.22      0.89 o
   7   4   4       47.65       49.98      0.78 o
   8   4   4      447.74      443.90      6.25 o
   9   4   4       13.97       15.50      0.58 o
  10   4   4       11.42       10.35      0.55 o
  11   4   4        0.34        1.26      0.66 o
  -8   5   4       12.31       11.85      0.58 o
  -7   5   4      133.79      137.63      3.79 o
  -6   5   4        0.43        0.69      0.46 o
  -5   5   4       45.73       44.35      0.67 o
  -4   5   4       28.86       27.81      0.68 o
  -3   5   4        3.86        3.80      0.44 o
  -2   5   4        0.98        2.11      0.49 o
  -1   5   4       31.86       39.05      0.91 o
   0   5   4      464.41      465.24     10.93 o
   1   5   4     1451.17     1515.39     28.07 o
   2   5   4       16.73       17.60      0.79 o
   3   5   4      217.22      188.86      2.61 o
   4   5   4        0.08        0.35      0.54 o
   5   5   4       12.37        9.31      0.61 o
   6   5   4        6.83        5.87      0.51 o
   7   5   4       55.46       54.44      0.63 o
   8   5   4       56.92       55.09      1.53 o
   9   5   4        0.08       -0.16      0.50 o
  10   5   4       26.95       29.05      0.64 o
  11   5   4       20.57       18.22      0.64 o
  -8   6   4        4.74        3.91      0.61 o
  -7   6   4       11.44       11.15      0.62 o
  -6   6   4        0.51        0.37      0.46 o
  -5   6   4       13.29       13.49      0.54 o
  -4   6   4       19.72       17.95      0.70 o
  -3   6   4      103.79      100.70      1.52 o
  -2   6   4       32.47       30.63      0.53 o
  -1   6   4        0.02        1.09      0.47 o
   0   6   4       30.73       32.55      0.58 o
   1   6   4      497.14      533.46      6.74 o
   2   6   4      149.86      144.12      3.80 o
   3   6   4       82.95       87.18      1.85 o
   4   6   4       68.99       61.81      1.95 o
   5   6   4      144.29      137.94      3.99 o
   6   6   4        0.31        0.86      0.54 o
   7   6   4        2.06        2.13      0.48 o
   8   6   4        1.98        2.26      0.45 o
   9   6   4       45.23       46.10      0.97 o
  10   6   4       20.24       20.74      0.66 o
  11   6   4        0.69        1.70      0.61 o
  -7   7   4        4.76        5.06      0.62 o
  -6   7   4        1.94        1.86      0.44 o
  -5   7   4        4.02        4.11      0.52 o
  -4   7   4        0.06        0.42      0.49 o
  -3   7   4       42.22       41.50      0.57 o
  -2   7   4       33.83       35.64      0.77 o
  -1   7   4        9.40       11.47      0.52 o
   0   7   4       36.37       36.75      0.55 o
   1   7   4       16.96       15.53      0.53 o
   2   7   4        6.75        4.62      0.53 o
   3   7   4       12.79       14.92      0.63 o
   4   7   4       20.16       20.01      0.63 o
   5   7   4      113.16      120.44      1.80 o
   6   7   4       33.61       34.71      0.75 o
   7   7   4       42.95       39.82      0.63 o
   8   7   4        9.88       10.82      0.60 o
   9   7   4        1.66        2.13      0.53 o
  10   7   4        1.26        1.59      0.50 o
  -6   8   4        0.10        0.73      0.61 o
  -5   8   4        6.87        6.59      0.49 o
  -4   8   4       59.13       63.41      0.64 o
  -3   8   4        0.33        0.42      0.50 o
  -2   8   4        0.79        0.74      0.41 o
  -1   8   4       22.30       24.12      0.91 o
   0   8   4        7.25        7.29      0.47 o
   1   8   4       61.43       62.24      1.12 o
   2   8   4        0.27        0.82      0.46 o
   3   8   4        8.56        8.22      0.78 o
   4   8   4      111.01      113.43      1.68 o
   5   8   4       11.06       11.05      0.80 o
   6   8   4       20.40       17.39      0.99 o
   7   8   4       34.46       36.27      0.73 o
   8   8   4       17.46       19.50      0.67 o
   9   8   4        2.46        3.57      0.72 o
  10   8   4        0.44        0.62      0.61 o
  -5   9   4       10.71       10.20      0.53 o
  -4   9   4       24.82       22.75      0.59 o
  -3   9   4        0.06       -0.25      0.51 o
  -2   9   4       23.19       22.40      0.60 o
  -1   9   4        8.21       10.46      0.58 o
   0   9   4      108.10      100.66      0.82 o
   1   9   4        0.03        0.62      0.55 o
   2   9   4       55.27       51.94      0.85 o
   3   9   4       93.66       94.95      3.19 o
   4   9   4       68.11       68.32      1.91 o
   5   9   4        1.21        1.42      0.55 o
   6   9   4        0.21        0.84      0.49 o
   7   9   4       10.36        9.99      1.19 o
   8   9   4        8.08        8.46      0.82 o
   9   9   4       12.31       12.22      0.74 o
  10   9   4        2.61        1.85      0.60 o
  -4  10   4        4.84        4.65      0.62 o
  -3  10   4        0.56        2.54      0.49 o
  -2  10   4       14.39       14.74      0.48 o
  -1  10   4        0.17        0.57      0.49 o
   0  10   4        0.01        1.24      0.56 o
   1  10   4        1.72        2.07      0.47 o
   2  10   4      160.53      156.55      3.65 o
   3  10   4        4.32        4.76      0.63 o
   4  10   4       43.63       45.22      1.57 o
   5  10   4      174.20      178.99      6.88 o
   6  10   4       16.76       14.30      0.72 o
   7  10   4       12.32       11.64      1.00 o
   8  10   4        0.59        1.07      1.07 o
   9  10   4       51.54       48.25      2.03 o
  -2  11   4       16.84       19.64      0.61 o
  -1  11   4       10.64       10.99      0.56 o
   0  11   4        0.04        0.37      0.47 o
   1  11   4       45.70       41.84      0.75 o
   2  11   4        0.07       -0.41      0.58 o
   3  11   4       10.57       10.70      0.58 o
   4  11   4        2.21        2.07      0.60 o
   5  11   4        0.00        0.52      0.64 o
   6  11   4       48.70       47.27      0.94 o
   7  11   4       11.94       10.34      1.03 o
   8  11   4        4.95        5.09      1.40 o
   0  12   4        2.00        2.42      0.56 o
   1  12   4        1.16        1.45      0.48 o
   2  12   4        0.64        1.90      0.67 o
   3  12   4        7.01        5.01      0.50 o
   4  12   4        0.54       -0.39      0.53 o
   5  12   4       18.85       20.15      0.67 o
   6  12   4        8.87        8.42      0.67 o
  -6  -9   5        0.01        0.54      0.58 o
  -5  -9   5        0.38        0.83      0.53 o
  -4  -9   5        0.63        1.05      0.49 o
  -3  -9   5        0.00        0.45      0.52 o
  -2  -9   5        0.08        0.37      0.53 o
  -1  -9   5        0.61        1.33      0.48 o
   0  -9   5        0.63        1.04      0.46 o
   1  -9   5        0.53        0.31      0.46 o
  -7  -8   5        0.04        0.21      0.49 o
  -6  -8   5        8.47       10.21      0.55 o
  -5  -8   5        0.09        0.26      0.48 o
  -4  -8   5        0.02        0.49      0.51 o
  -3  -8   5        8.67        9.94      0.76 o
  -2  -8   5       18.22       15.46      0.48 o
  -1  -8   5        0.38        0.47      0.42 o
   0  -8   5        3.87        5.50      0.44 o
   1  -8   5        5.05        6.43      0.44 o
   2  -8   5        7.77        7.80      0.60 o
   3  -8   5        6.63        7.60      0.63 o
  -8  -7   5        0.39        0.72      0.50 o
  -7  -7   5        4.37        2.80      0.48 o
  -6  -7   5        0.00        0.16      0.43 o
  -5  -7   5       11.19        9.89      0.48 o
  -4  -7   5        2.34        2.66      0.42 o
  -3  -7   5       23.23       20.27      0.49 o
  -2  -7   5       14.94        8.97      0.39 o
  -1  -7   5       34.93       30.50      1.04 o
   0  -7   5        3.54        5.87      0.43 o
   1  -7   5        0.12        0.37      0.41 o
   2  -7   5        0.25        0.22      0.49 o
   3  -7   5       12.77       14.29      0.51 o
   4  -7   5        1.78        1.54      0.47 o
   5  -7   5        1.21        1.38      0.46 o
  -9  -6   5        2.83        3.89      0.57 o
  -8  -6   5        4.90        3.85      0.49 o
  -7  -6   5        6.72        6.30      0.48 o
  -6  -6   5       24.35       22.40      0.69 o
  -5  -6   5       28.77       28.26      0.74 o
  -4  -6   5        0.84        0.91      0.41 o
  -3  -6   5       27.43       25.04      0.78 o
  -2  -6   5        0.16        0.17      0.36 o
  -1  -6   5        5.37        5.88      0.45 o
   0  -6   5       44.70       52.89      0.79 o
   1  -6   5        7.65        9.42      0.43 o
   2  -6   5       34.72       33.65      0.85 o
   3  -6   5       35.64       37.90      0.48 o
   4  -6   5       30.70       32.02      0.98 o
   5  -6   5        0.02        0.31      0.61 o
   6  -6   5        0.01        0.47      0.42 o
  -9  -5   5        4.10        4.03      0.49 o
  -8  -5   5        0.05        0.58      0.47 o
  -7  -5   5        1.39        1.57      0.43 o
  -6  -5   5       14.58       11.41      0.49 o
  -5  -5   5       57.33       52.94      1.02 o
  -4  -5   5       34.75       30.16      0.50 o
  -3  -5   5        0.00        0.69      0.73 o
  -2  -5   5        5.71        6.74      0.36 o
  -1  -5   5        3.92        5.55      0.34 o
   0  -5   5       39.49       38.61      0.56 o
   1  -5   5      186.65      182.82      3.22 o
   2  -5   5       57.49       55.92      0.58 o
   3  -5   5      106.49      105.42      1.02 o
   4  -5   5       61.83       62.84      1.48 o
   5  -5   5       37.48       36.13      0.70 o
   6  -5   5        0.19        0.78      0.41 o
   7  -5   5        0.40        0.53      0.46 o
 -10  -4   5        5.90        5.74      0.97 o
  -9  -4   5        9.60        8.77      0.51 o
  -8  -4   5       10.51       10.59      0.55 o
  -7  -4   5        5.26        6.68      0.48 o
  -6  -4   5       14.78       14.33      0.46 o
  -5  -4   5       29.56       23.27      0.61 o
  -4  -4   5      387.78      374.54      4.28 o
  -3  -4   5       76.43       72.38      0.69 o
  -2  -4   5       28.93       34.29      0.52 o
  -1  -4   5       59.92       50.72      0.77 o
   0  -4   5        0.54        0.97      0.41 o
   1  -4   5        4.53        7.99      0.38 o
   2  -4   5       45.74       46.30      1.05 o
   3  -4   5        0.00        0.16      0.42 o
   4  -4   5      178.73      172.89      4.54 o
   5  -4   5       12.83       13.12      0.45 o
   6  -4   5        0.00        0.35      0.42 o
   7  -4   5        2.15        1.77      0.41 o
   8  -4   5        1.04        1.89      0.40 o
 -10  -3   5        2.64        3.83      0.72 o
  -9  -3   5        0.47        1.27      0.81 o
  -8  -3   5        1.28        0.84      0.64 o
  -7  -3   5       62.72       59.33      1.13 o
  -6  -3   5        8.93        9.23      0.46 o
  -5  -3   5       72.29       75.18      0.87 o
  -4  -3   5       23.47       21.89      0.51 o
  -3  -3   5        1.85        1.92      0.42 o
  -2  -3   5       21.12       24.77      0.73 o
  -1  -3   5        6.85        6.45      0.37 o
   0  -3   5      132.03      130.82      1.57 o
   1  -3   5       58.38       62.44      1.15 o
   2  -3   5      122.64      114.04      2.55 o
   3  -3   5       90.72       92.42      1.06 o
   4  -3   5        3.80        4.90      0.47 o
   5  -3   5        0.08        0.46      0.41 o
   6  -3   5       46.54       43.27      1.12 o
   7  -3   5        5.24        5.10      0.48 o
   8  -3   5        0.00        0.10      0.44 o
 -10  -2   5        1.96        4.77      1.47 o
  -9  -2   5        2.55        2.95      0.68 o
  -8  -2   5       38.47       35.29      0.87 o
  -7  -2   5        2.56        1.26      0.58 o
  -6  -2   5       22.90       23.34      0.51 o
  -5  -2   5       48.80       47.79      1.28 o
  -4  -2   5        2.98        2.26      0.42 o
  -3  -2   5      235.76      214.84      5.36 o
  -2  -2   5       55.72       50.30      1.06 o
  -1  -2   5        1.02        0.72      0.48 o
   0  -2   5      462.65      535.99      6.76 o
   1  -2   5       51.82       55.56      1.02 o
   2  -2   5       41.40       42.41      0.82 o
   3  -2   5      135.02      122.02      2.52 o
   4  -2   5       24.24       27.50      0.45 o
   5  -2   5       75.64       72.86      1.59 o
   6  -2   5        0.08        0.42      0.44 o
   7  -2   5       65.36       59.72      0.86 o
   8  -2   5       10.60        9.34      0.74 o
   9  -2   5        0.17       -0.04      0.46 o
 -10  -1   5        2.56        3.93      0.70 o
  -9  -1   5        1.84        3.26      0.86 o
  -8  -1   5       17.33        9.78      0.66 o
  -7  -1   5        6.16        3.87      0.76 o
  -6  -1   5       13.81       14.04      0.62 o
  -5  -1   5       37.45       35.88      1.70 o
  -4  -1   5      156.60      157.02      3.01 o
  -3  -1   5       84.36       87.36      2.40 o
  -2  -1   5       14.61       15.09      0.60 o
  -1  -1   5      726.40      753.49     10.71 o
   0  -1   5      717.68      810.09     14.35 o
   1  -1   5        1.55        1.76      0.38 o
   2  -1   5      155.53      152.58      2.59 o
   3  -1   5       31.15       33.70      0.59 o
   4  -1   5      125.99      112.74      1.67 o
   5  -1   5       51.65       47.13      1.02 o
   6  -1   5        5.68        4.15      0.38 o
   7  -1   5      215.53      189.90      5.84 o
   8  -1   5        7.68        6.37      0.44 o
   9  -1   5       16.30       17.72      0.60 o
 -10   0   5        0.70        0.50      0.69 o
  -9   0   5       11.55       13.11      0.83 o
  -8   0   5       25.39       24.18      0.83 o
  -7   0   5       53.62       56.79      1.96 o
  -6   0   5       30.51       33.13      1.04 o
  -5   0   5        7.48        8.73      0.47 o
  -4   0   5       12.54       14.47      0.61 o
  -3   0   5        9.31        7.78      0.47 o
  -2   0   5      266.16      251.75      6.17 o
  -1   0   5        0.47        0.60      0.50 o
   0   0   5      662.68      656.84     12.88 o
   1   0   5      430.72      477.41     11.24 o
   2   0   5       54.39       55.38      0.99 o
   3   0   5      246.17      256.55      4.13 o
   4   0   5      214.47      210.11      4.67 o
   5   0   5      232.80      208.61      4.40 o
   6   0   5       21.37       16.40      0.48 o
   7   0   5       21.26       16.50      0.49 o
   8   0   5        0.94        1.66      0.42 o
   9   0   5        0.01        0.34      0.43 o
  10   0   5        0.58        0.98      0.55 o
 -10   1   5        0.45        0.18      0.70 o
  -9   1   5        5.90        5.84      0.68 o
  -8   1   5        0.32        0.32      0.62 o
  -7   1   5        4.14        8.40      1.07 o
  -6   1   5       11.20       10.85      0.55 o
  -5   1   5        1.99        2.84      0.49 o
  -4   1   5        2.87        3.12      0.55 o
  -3   1   5      102.47      106.13      4.81 o
  -2   1   5        7.86        6.71      0.49 o
  -1   1   5       30.33       27.08      1.12 o
   0   1   5        0.33        0.32      0.54 o
   1   1   5       42.30       45.61      0.96 o
   2   1   5      175.95      180.81      3.91 o
   3   1   5      552.65      533.70     12.59 o
   4   1   5      187.57      180.79      2.48 o
   5   1   5       77.72       81.48      1.73 o
   6   1   5      453.83      420.69      4.77 o
   7   1   5      187.85      183.39      1.98 o
   8   1   5       12.25       10.51      0.46 o
   9   1   5        7.73        7.57      0.42 o
  10   1   5       36.43       40.08      0.83 o
  -9   2   5       10.45        9.23      0.71 o
  -8   2   5       73.30       71.68      1.15 o
  -7   2   5       62.95       63.83      0.87 o
  -6   2   5       20.93       19.92      0.54 o
  -5   2   5       18.11       17.19      0.49 o
  -4   2   5      402.13      427.67      9.25 o
  -3   2   5       13.63       12.49      0.47 o
  -2   2   5        3.41        8.64      2.88 o
  -1   2   5        7.70        6.30      0.56 o
   0   2   5        0.04        0.70      0.48 o
   1   2   5      182.85      196.79      5.68 o
   2   2   5      323.25      350.37      6.91 o
   3   2   5      887.76      955.18     18.89 o
   4   2   5      670.40      646.91     12.03 o
   5   2   5        2.61        3.41      0.39 o
   6   2   5      124.67      119.18      1.91 o
   7   2   5       47.85       43.91      1.03 o
   8   2   5       38.28       39.27      1.12 o
   9   2   5       17.92       17.74      0.56 o
  10   2   5        0.07        0.25      0.47 o
  -9   3   5        6.04        7.36      1.37 o
  -8   3   5       16.70       13.98      1.58 o
  -7   3   5      201.72      207.73      6.48 o
  -6   3   5      280.35      282.78      4.31 o
  -5   3   5        0.67        0.13      0.52 o
  -4   3   5       53.33       49.24      1.09 o
  -3   3   5      559.92      554.60      9.47 o
  -2   3   5        1.80        2.63      0.46 o
  -1   3   5      111.71      113.24      2.52 o
   0   3   5     1137.27     1132.83     31.69 o
   1   3   5      167.92      172.85      3.20 o
   2   3   5        0.37        1.84      0.53 o
   3   3   5       11.04       11.31      0.58 o
   4   3   5      390.70      443.73      6.70 o
   5   3   5       47.40       53.05      1.46 o
   6   3   5       32.82       30.96      0.97 o
   7   3   5      126.21      118.92      2.05 o
   8   3   5      283.14      279.66      5.36 o
   9   3   5        3.20        2.31      0.47 o
  10   3   5       16.72       17.50      0.59 o
  11   3   5        6.49        8.03      0.74 o
  -9   4   5        7.93        9.43      0.63 o
  -8   4   5       11.39        9.04      0.62 o
  -7   4   5       16.86       16.05      0.53 o
  -6   4   5        0.33        0.52      0.56 o
  -5   4   5      344.14      340.94      7.40 o
  -4   4   5       95.41       88.75      1.97 o
  -3   4   5        4.26        3.87      0.78 o
  -2   4   5      352.10      385.24      5.74 o
  -1   4   5       99.56      111.82      3.04 o
   0   4   5       24.92       23.35      0.59 o
   1   4   5     1857.01     1873.52     28.43 o
   2   4   5      296.21      281.82      7.10 o
   3   4   5        8.83       11.26      0.47 o
   4   4   5       25.65       37.88      0.75 o
   5   4   5       23.37       28.39      0.74 o
   6   4   5       36.04       37.37      0.68 o
   7   4   5        2.61        2.30      0.40 o
   8   4   5      158.17      161.65      2.37 o
   9   4   5      239.97      231.99      1.57 o
  10   4   5        8.49        7.71      0.51 o
  11   4   5        1.74        2.06      0.56 o
  -8   5   5        0.14        0.93      0.50 o
  -7   5   5       35.11       36.19      1.89 o
  -6   5   5      122.48      126.05      3.01 o
  -5   5   5       73.89       78.38      1.16 o
  -4   5   5      147.02      142.45      1.53 o
  -3   5   5       32.48       33.03      0.58 o
  -2   5   5        2.23        3.75      1.03 o
  -1   5   5       49.97       47.32      0.87 o
   0   5   5      259.63      265.79      6.02 o
   1   5   5     2293.79     2342.75     37.63 o
   2   5   5      263.04      270.04      5.11 o
   3   5   5       68.77       57.19      1.71 o
   4   5   5       17.47       14.87      0.87 o
   5   5   5        5.15        4.68      0.46 o
   6   5   5        0.71        1.96      0.50 o
   7   5   5       12.44        9.99      0.49 o
   8   5   5      293.81      289.67      3.34 o
   9   5   5      114.77      115.31      1.67 o
  10   5   5       34.45       32.08      0.68 o
  11   5   5        1.73        2.63      0.58 o
  -7   6   5        3.02        2.18      0.54 o
  -6   6   5       12.21       13.51      0.60 o
  -5   6   5        2.03        2.82      0.48 o
  -4   6   5        9.01        6.65      0.50 o
  -3   6   5       33.53       33.29      1.01 o
  -2   6   5      115.02      113.30      2.99 o
  -1   6   5        0.02        0.38      0.47 o
   0   6   5        7.31        6.96      0.43 o
   1   6   5      335.31      330.56      8.58 o
   2   6   5        3.28        3.94      0.44 o
   3   6   5      218.71      203.95      2.19 o
   4   6   5       49.31       49.78      0.93 o
   5   6   5       19.02       18.42      0.52 o
   6   6   5        0.70        1.10      0.50 o
   7   6   5       13.52       15.50      0.61 o
   8   6   5       91.74       91.59      3.23 o
   9   6   5        9.94       10.13      0.55 o
  10   6   5        3.99        6.35      0.62 o
  11   6   5        6.27        5.87      0.58 o
  -7   7   5        1.55        1.43      0.50 o
  -6   7   5        4.43        5.34      0.50 o
  -5   7   5       11.24       12.76      0.67 o
  -4   7   5       50.25       49.20      0.91 o
  -3   7   5       37.29       39.95      0.87 o
  -2   7   5        3.57        3.44      0.41 o
  -1   7   5        2.87        3.94      0.45 o
   0   7   5        2.07        2.72      0.61 o
   1   7   5        8.97       10.36      0.51 o
   2   7   5        0.81        1.51      0.54 o
   3   7   5        7.51        7.46      0.51 o
   4   7   5      119.97      116.27      3.18 o
   5   7   5       24.51       22.49      0.57 o
   6   7   5        2.72        2.70      0.44 o
   7   7   5        1.18        0.42      0.51 o
   8   7   5       18.77       19.49      0.63 o
   9   7   5        0.97        1.10      0.52 o
  10   7   5        2.08        1.50      0.50 o
  -6   8   5        2.26        2.70      0.50 o
  -5   8   5       29.06       28.10      0.87 o
  -4   8   5        3.77        4.26      0.57 o
  -3   8   5       21.92       23.62      0.53 o
  -2   8   5       97.98       84.37      2.49 o
  -1   8   5       95.57       90.58      0.91 o
   0   8   5       52.45       45.74      1.41 o
   1   8   5       51.31       47.83      1.66 o
   2   8   5      145.79      136.73      2.02 o
   3   8   5       38.29       29.77      1.53 o
   4   8   5        4.31        4.46      0.56 o
   5   8   5        1.93        2.19      0.56 o
   6   8   5        2.00        1.78      0.54 o
   7   8   5       14.73       14.44      0.66 o
   8   8   5        1.31        1.30      0.52 o
   9   8   5        7.31        9.16      0.55 o
  10   8   5        7.81        7.63      0.73 o
  -5   9   5        2.68        3.19      0.50 o
  -4   9   5        0.09        0.34      0.59 o
  -3   9   5        2.11        2.88      0.52 o
  -2   9   5       67.12       72.40      0.93 o
  -1   9   5        0.10        0.21      0.54 o
   0   9   5       67.18       62.11      0.74 o
   1   9   5       46.36       46.72      0.74 o
   2   9   5        4.77        5.09      0.53 o
   3   9   5        9.69        9.32      0.67 o
   4   9   5        8.25        9.87      1.10 o
   5   9   5       19.14       24.44      0.74 o
   6   9   5      101.70      104.14      5.08 o
   7   9   5       32.40       32.57      0.99 o
   8   9   5        8.13       10.55      0.68 o
   9   9   5       22.35       24.25      0.74 o
  10   9   5        0.51        0.38      0.62 o
  -4  10   5        4.24        7.73      0.70 o
  -3  10   5        3.02        1.81      0.53 o
  -2  10   5        6.98        5.53      0.58 o
  -1  10   5       28.39       26.80      1.05 o
   0  10   5       12.64        8.46      0.51 o
   1  10   5       38.40       40.84      0.70 o
   2  10   5        0.04        1.08      0.52 o
   3  10   5        4.87        4.43      0.63 o
   4  10   5        7.36        8.49      0.82 o
   5  10   5       69.90       66.76      2.25 o
   6  10   5       14.85       14.28      0.63 o
   7  10   5       10.74       12.41      0.70 o
   8  10   5        0.31        1.19      0.60 o
   9  10   5        0.04       -0.33      0.71 o
  -2  11   5        0.17        0.84      0.60 o
  -1  11   5        2.34        2.11      0.48 o
   0  11   5        3.18        3.41      0.60 o
   1  11   5        7.95        7.07      0.49 o
   2  11   5        7.21        7.33      0.53 o
   3  11   5        0.00       -0.48      0.79 o
   4  11   5       11.93       13.23      1.08 o
   5  11   5       12.95       11.54      0.99 o
   6  11   5        1.96        1.09      0.54 o
   7  11   5       32.57       34.27      1.21 o
   8  11   5        7.37        6.63      1.31 o
   0  12   5        6.31        6.59      0.58 o
   1  12   5        6.88        8.42      0.58 o
   2  12   5        1.47        1.93      0.91 o
   3  12   5        6.29        6.38      0.58 o
   4  12   5        1.13        0.66      0.52 o
   5  12   5        0.02       -0.63      0.54 o
   6  12   5        7.78        6.25      0.65 o
  -4  -9   6        2.29        3.13      0.52 o
  -3  -9   6        0.94        1.37      0.55 o
  -2  -9   6        2.34        2.25      0.50 o
  -1  -9   6        0.46        0.51      0.47 o
  -6  -8   6        4.17        5.17      0.51 o
  -5  -8   6        0.01        0.28      0.47 o
  -4  -8   6        6.09        7.35      0.50 o
  -3  -8   6        2.16        2.67      0.48 o
  -2  -8   6        7.87        7.32      0.49 o
  -1  -8   6        0.06        0.20      0.47 o
   0  -8   6        0.05        0.71      0.43 o
   1  -8   6        5.85        8.46      0.44 o
   2  -8   6        0.00        0.57      0.54 o
  -7  -7   6        0.18        0.21      0.54 o
  -6  -7   6       14.70       12.79      0.56 o
  -5  -7   6       22.88       22.02      0.47 o
  -4  -7   6        0.14        0.15      0.50 o
  -3  -7   6       15.07       13.91      0.53 o
  -2  -7   6        0.20        0.45      0.37 o
  -1  -7   6        6.95        5.34      0.42 o
   0  -7   6        0.77        0.35      0.42 o
   1  -7   6        5.44        5.37      0.51 o
   2  -7   6        6.90        7.21      0.45 o
   3  -7   6        8.03       10.03      0.42 o
   4  -7   6       12.75       12.51      1.03 o
  -8  -6   6       14.53       14.96      0.48 o
  -7  -6   6        0.40        0.97      0.52 o
  -6  -6   6       68.10       60.50      1.18 o
  -5  -6   6        9.40        7.18      0.48 o
  -4  -6   6       15.68       14.91      0.53 o
  -3  -6   6        0.01        0.17      0.43 o
  -2  -6   6       11.61        8.51      0.40 o
  -1  -6   6        6.12        8.91      0.39 o
   0  -6   6       46.70       41.57      1.13 o
   1  -6   6        0.41        0.30      0.34 o
   2  -6   6        0.25        0.89      0.44 o
   3  -6   6        1.80        1.72      0.39 o
   4  -6   6        2.86        3.58      0.52 o
   5  -6   6       13.69       12.20      0.53 o
  -9  -5   6        1.16        1.06      0.52 o
  -8  -5   6        0.79        0.97      0.44 o
  -7  -5   6       13.30       16.70      0.89 o
  -6  -5   6        1.12        1.11      0.39 o
  -5  -5   6        0.82        0.77      0.40 o
  -4  -5   6        7.41        7.33      0.46 o
  -3  -5   6      123.58      109.01     13.90 o
  -2  -5   6        4.08        4.81      0.40 o
  -1  -5   6       35.99       34.65      0.73 o
   0  -5   6       27.65       28.86      0.40 o
   1  -5   6        0.04        0.09      0.35 o
   2  -5   6       81.34       80.89      1.04 o
   3  -5   6        0.61        2.26      0.50 o
   4  -5   6        0.00        0.89      0.36 o
   5  -5   6        4.68        5.39      0.39 o
   6  -5   6       23.83       21.09      0.81 o
  -9  -4   6       21.26       25.64      0.78 o
  -8  -4   6        6.94        7.39      0.52 o
  -7  -4   6        1.95        2.23      0.40 o
  -6  -4   6       20.30       19.21      0.54 o
  -5  -4   6       35.04       35.31      1.18 o
  -4  -4   6      792.36      738.47     14.62 o
  -3  -4   6        6.96        7.91      0.40 o
  -2  -4   6       22.17       24.47      1.51 o
  -1  -4   6        5.42        4.77      0.39 o
   0  -4   6        6.96        8.30      0.75 o
   1  -4   6        7.19        6.69      0.35 o
   2  -4   6        1.93        2.90      0.36 o
   3  -4   6      139.90      143.51      2.64 o
   4  -4   6       12.21       12.63      0.71 o
   5  -4   6        0.43        0.87      0.42 o
   6  -4   6        1.45        2.12      0.45 o
   7  -4   6       10.33       10.15      0.44 o
  -9  -3   6        0.09        0.91      0.54 o
  -8  -3   6        0.28        0.78      0.53 o
  -7  -3   6        1.28        1.41      0.45 o
  -6  -3   6       17.71       15.21      0.53 o
  -5  -3   6      606.90      589.36     14.22 o
  -4  -3   6      606.34      573.79     11.98 o
  -3  -3   6       14.28       14.12      0.49 o
  -2  -3   6       77.51       81.85      1.72 o
  -1  -3   6        0.20        0.68      0.41 o
   0  -3   6       71.28       80.28      2.56 o
   1  -3   6       10.46       12.29      0.42 o
   2  -3   6      370.09      371.58      7.44 o
   3  -3   6     1250.45     1208.17     14.53 o
   4  -3   6       24.09       26.34      0.44 o
   5  -3   6        7.07        7.54      0.43 o
   6  -3   6       17.52       18.07      0.46 o
   7  -3   6        1.00        1.35      0.42 o
   8  -3   6        9.73        8.12      0.55 o
  -9  -2   6        1.45        3.12      0.85 o
  -8  -2   6        6.60        7.23      0.54 o
  -7  -2   6        2.66        3.00      0.60 o
  -6  -2   6       22.13       22.73      0.56 o
  -5  -2   6      229.02      211.98      4.41 o
  -4  -2   6       48.73       47.47      1.34 o
  -3  -2   6        0.14        0.42      0.49 o
  -2  -2   6       61.24       67.13      1.17 o
  -1  -2   6        0.27        1.28      0.45 o
   0  -2   6       15.37       17.46      0.56 o
   1  -2   6       23.04       21.59      0.60 o
   2  -2   6      389.79      390.70      7.79 o
   3  -2   6       55.94       52.08      0.58 o
   4  -2   6       16.69       17.45      0.50 o
   5  -2   6        6.72        6.69      0.50 o
   6  -2   6       32.40       31.15      0.67 o
   7  -2   6       18.67       16.54      0.70 o
   8  -2   6        0.25       -0.03      0.48 o
  -9  -1   6        0.90        0.05      0.76 o
  -8  -1   6        0.29        0.43      0.65 o
  -7  -1   6       16.05       13.68      0.81 o
  -6  -1   6        0.25        0.08      0.57 o
  -5  -1   6        5.94        8.97      1.09 o
  -4  -1   6       10.12        8.99      0.51 o
  -3  -1   6       20.33       20.88      0.51 o
  -2  -1   6      294.49      305.93      4.16 o
  -1  -1   6      161.48      139.22      2.36 o
   0  -1   6      582.94      573.50      9.64 o
   1  -1   6        1.05        1.08      0.38 o
   2  -1   6       12.51       13.95      0.36 o
   3  -1   6        2.14        1.93      0.42 o
   4  -1   6      315.42      289.30      2.62 o
   5  -1   6        1.45        1.21      0.39 o
   6  -1   6      146.43      130.23      2.19 o
   7  -1   6       74.81       74.28      1.43 o
   8  -1   6       22.53       19.97      0.57 o
   9  -1   6        9.03       11.26      0.55 o
  -9   0   6        1.62        2.87      0.64 o
  -8   0   6        0.94        1.59      0.78 o
  -7   0   6        7.79        9.54      0.60 o
  -6   0   6       18.50       20.74      0.63 o
  -5   0   6        7.69        7.92      0.58 o
  -4   0   6       11.10        9.57      0.47 o
  -3   0   6      117.82      104.34      2.93 o
  -2   0   6       22.73       20.07      0.90 o
  -1   0   6      215.36      215.28      7.58 o
   0   0   6      151.45      149.21      3.24 o
   1   0   6      556.54      558.73      8.77 o
   2   0   6       19.70       24.42      0.91 o
   3   0   6       13.90       12.74      0.37 o
   4   0   6      102.51      102.15      1.83 o
   5   0   6       32.29       33.25      0.97 o
   6   0   6       53.21       50.42      0.72 o
   7   0   6       75.24       74.66      0.94 o
   8   0   6       80.41       82.15      1.20 o
   9   0   6       14.28       12.91      0.50 o
  -9   1   6        2.02        1.61      0.61 o
  -8   1   6        4.18        3.57      0.66 o
  -7   1   6        1.34        0.85      0.68 o
  -6   1   6        8.76        8.04      0.62 o
  -5   1   6        3.07        3.43      0.46 o
  -4   1   6       61.03       56.97      2.60 o
  -3   1   6       13.88       12.22      0.48 o
  -2   1   6        1.18        0.39      0.50 o
  -1   1   6       19.73       23.33      0.53 o
   0   1   6      111.49      113.03      2.94 o
   1   1   6      555.39      548.95     11.83 o
   2   1   6      160.63      167.30      2.71 o
   3   1   6        0.95        1.42      0.36 o
   4   1   6        2.04        2.40      0.34 o
   5   1   6      126.53      114.05      1.75 o
   6   1   6       12.30       14.48      0.40 o
   7   1   6       99.64       97.32      1.95 o
   8   1   6       65.51       59.87      0.98 o
   9   1   6        0.10        0.64      0.47 o
  10   1   6        5.94        7.14      0.57 o
  -9   2   6       16.61       15.16      0.65 o
  -8   2   6       19.89       21.02      1.39 o
  -7   2   6        0.02        0.43      0.56 o
  -6   2   6       13.93       14.18      0.50 o
  -5   2   6       39.69       36.04      1.14 o
  -4   2   6        1.73        1.71      0.50 o
  -3   2   6      645.42      660.97     18.39 o
  -2   2   6      280.92      274.42      7.84 o
  -1   2   6      155.69      151.99      4.78 o
   0   2   6        4.61        3.84      0.48 o
   1   2   6        0.09        0.91      0.42 o
   2   2   6      193.28      225.98      3.97 o
   3   2   6       69.63       71.10      2.92 o
   4   2   6      434.91      450.41      7.14 o
   5   2   6       24.46       25.47      0.67 o
   6   2   6      146.46      137.82      3.37 o
   7   2   6        1.61        1.83      0.46 o
   8   2   6       31.84       35.16      0.50 o
   9   2   6        0.03        0.36      0.42 o
  10   2   6       10.12       12.50      0.63 o
  -9   3   6       10.00       11.90      0.88 o
  -8   3   6        5.59        5.89      0.80 o
  -7   3   6       64.42       68.72      1.47 o
  -6   3   6        2.13        1.43      0.51 o
  -5   3   6        9.49       10.11      0.47 o
  -4   3   6      264.19      252.67      5.30 o
  -3   3   6     1017.38      983.05     16.93 o
  -2   3   6       47.36       47.41      1.47 o
  -1   3   6      345.71      373.38     10.81 o
   0   3   6      115.99      104.06      3.26 o
   1   3   6      153.48      134.57      4.26 o
   2   3   6       18.53       19.65      0.50 o
   3   3   6        6.47        3.57      0.42 o
   4   3   6      506.46      541.88     13.92 o
   5   3   6      211.96      225.95      4.40 o
   6   3   6       18.27       19.95      0.78 o
   7   3   6       20.59       18.42      0.47 o
   8   3   6       49.39       50.69      0.82 o
   9   3   6       35.49       33.49      0.62 o
  10   3   6       20.50       20.95      0.86 o
  -8   4   6        0.46        1.75      0.70 o
  -7   4   6       12.65       13.36      0.88 o
  -6   4   6       35.47       36.14      0.81 o
  -5   4   6      166.51      168.22      3.03 o
  -4   4   6       88.26       84.44      2.16 o
  -3   4   6        0.28        0.68      0.42 o
  -2   4   6      206.84      202.88      1.02 o
  -1   4   6      206.10      225.13      6.87 o
   0   4   6      174.78      154.83      3.09 o
   1   4   6       45.83       48.29      1.82 o
   2   4   6      169.92      182.80      3.98 o
   3   4   6      434.32      445.36      7.91 o
   4   4   6       31.39       33.20      0.82 o
   5   4   6        5.77        3.85      0.43 o
   6   4   6        7.66        4.87      0.41 o
   7   4   6       52.72       52.14      0.78 o
   8   4   6        3.59        4.58      0.44 o
   9   4   6       20.90       21.18      0.57 o
  10   4   6        2.90        3.64      0.55 o
  -8   5   6        0.96        0.85      0.66 o
  -7   5   6       36.30       35.91      1.41 o
  -6   5   6       29.83       31.11      0.63 o
  -5   5   6       47.09       48.37      0.92 o
  -4   5   6        0.37        1.02      0.55 o
  -3   5   6      323.68      321.78      4.17 o
  -2   5   6       71.46       69.10      1.29 o
  -1   5   6      111.13      113.55      2.59 o
   0   5   6        9.95       10.73      0.47 o
   1   5   6      123.50      125.53      3.15 o
   2   5   6       43.04       44.08      1.49 o
   3   5   6      112.27      116.48      2.71 o
   4   5   6       79.91       77.25      1.96 o
   5   5   6       63.81       66.35      0.88 o
   6   5   6        3.61        3.27      0.44 o
   7   5   6       17.22       16.19      0.55 o
   8   5   6        0.54        1.10      0.50 o
   9   5   6        5.56        5.90      0.55 o
  10   5   6        0.25        0.82      0.52 o
  -7   6   6       28.12       29.61      0.58 o
  -6   6   6       11.50       10.56      0.54 o
  -5   6   6       28.78       30.34      0.84 o
  -4   6   6       88.47       93.41      1.53 o
  -3   6   6        3.96        3.69      0.49 o
  -2   6   6       14.70       16.20      0.48 o
  -1   6   6        4.72        5.94      0.49 o
   0   6   6      271.11      277.52      7.30 o
   1   6   6      683.93      653.98      9.70 o
   2   6   6       44.43       42.66      0.89 o
   3   6   6       56.78       60.47      1.05 o
   4   6   6       59.89       61.94      2.36 o
   5   6   6       76.68       65.65      2.72 o
   6   6   6       30.10       31.52      1.11 o
   7   6   6        0.86        0.62      0.48 o
   8   6   6      162.94      164.07      3.81 o
   9   6   6        1.84        1.88      0.53 o
  10   6   6        0.00        0.43      0.54 o
  -6   7   6       21.94       24.06      0.67 o
  -5   7   6       24.35       23.45      0.84 o
  -4   7   6       12.89       13.25      0.53 o
  -3   7   6        1.52        1.21      0.55 o
  -2   7   6        6.61        8.75      0.46 o
  -1   7   6       23.65       24.00      0.69 o
   0   7   6      115.00      115.72      1.62 o
   1   7   6       65.85       70.29      0.64 o
   2   7   6      308.76      301.32      9.97 o
   3   7   6       32.39       30.97      0.91 o
   4   7   6        3.58        4.97      0.50 o
   5   7   6       67.32       64.48      1.20 o
   6   7   6       33.62       33.96      1.04 o
   7   7   6       34.56       34.73      0.62 o
   8   7   6       55.84       60.22      1.08 o
   9   7   6        6.34        5.57      0.60 o
  10   7   6        0.31        1.10      0.60 o
  -6   8   6       14.23       13.43      0.54 o
  -5   8   6       14.96       16.86      0.89 o
  -4   8   6       19.99       20.48      0.86 o
  -3   8   6       14.83       14.78      0.54 o
  -2   8   6        3.77        3.61      0.42 o
  -1   8   6        0.01        0.90      0.55 o
   0   8   6       15.72       14.36      0.52 o
   1   8   6       16.17       19.28      0.55 o
   2   8   6        6.33        5.60      0.45 o
   3   8   6      585.06      561.07      7.17 o
   4   8   6       73.87       77.65      1.65 o
   5   8   6       49.82       48.93      2.13 o
   6   8   6        7.12        6.76      0.63 o
   7   8   6       25.26       23.69      0.66 o
   8   8   6        0.50        0.54      0.56 o
   9   8   6        2.78        2.46      0.60 o
  10   8   6        2.92        2.37      0.48 o
  -5   9   6        0.10        1.07      0.56 o
  -4   9   6        0.52        0.47      0.52 o
  -3   9   6        0.05       -0.08      0.43 o
  -2   9   6        0.29        0.47      0.45 o
  -1   9   6       34.32       32.24      0.73 o
   0   9   6       26.28       20.44      0.56 o
   1   9   6       18.71       19.32      0.51 o
   2   9   6        5.41        5.11      0.51 o
   3   9   6       26.78       28.50      0.73 o
   4   9   6      130.35      121.71      2.37 o
   5   9   6        1.41        1.56      0.56 o
   6   9   6       35.20       35.66      0.67 o
   7   9   6       21.31       20.33      0.63 o
   8   9   6       14.96       13.74      0.59 o
   9   9   6        0.03        0.65      0.50 o
  -3  10   6       15.12       12.69      0.64 o
  -2  10   6        8.98        8.83      0.50 o
  -1  10   6        0.70       -0.18      0.56 o
   0  10   6        4.14        4.31      0.52 o
   1  10   6       17.08       14.43      0.54 o
   2  10   6       17.80       14.80      0.73 o
   3  10   6        1.81        1.26      0.53 o
   4  10   6       44.86       43.24      0.81 o
   5  10   6      107.82      111.96      4.11 o
   6  10   6        1.92        2.95      0.80 o
   7  10   6        3.43        2.87      0.64 o
   8  10   6        0.81        1.69      0.72 o
   9  10   6        2.11        2.15      0.70 o
  -2  11   6       13.41       14.79      0.65 o
  -1  11   6        2.56        3.32      0.72 o
   0  11   6       15.75       16.71      0.58 o
   1  11   6        0.59        0.80      0.51 o
   2  11   6        0.00        0.48      0.53 o
   3  11   6        7.64        7.18      0.85 o
   4  11   6        9.11        8.89      0.60 o
   5  11   6        0.01        1.29      1.02 o
   6  11   6       16.96       17.39      0.95 o
   7  11   6        8.50        6.65      0.64 o
   8  11   6        1.47        1.68      0.70 o
   0  12   6        6.85        7.39      0.64 o
   1  12   6        0.27        0.52      0.56 o
   2  12   6       27.93       31.65      0.71 o
   3  12   6        7.49        8.37      0.82 o
   4  12   6        2.07        1.86      0.67 o
   5  12   6        9.49        9.60      0.58 o
   6  12   6        2.00        4.11      0.76 o
  -5  -8   7       21.07       22.44      0.79 o
  -4  -8   7        1.13        1.23      0.46 o
  -3  -8   7        1.17        2.25      0.54 o
  -2  -8   7        3.00        3.71      0.40 o
  -1  -8   7        0.49        1.06      0.43 o
   0  -8   7        0.39        0.62      0.49 o
   1  -8   7        8.95       11.08      0.50 o
  -6  -7   7        8.66        7.69      0.63 o
  -5  -7   7        0.75        1.05      0.49 o
  -4  -7   7        2.60        3.03      0.44 o
  -3  -7   7        0.27        1.69      0.52 o
  -2  -7   7        0.80        1.42      0.47 o
  -1  -7   7        9.95        9.13      0.45 o
   0  -7   7       15.99       18.18      0.54 o
   1  -7   7        0.57        1.71      0.44 o
   2  -7   7        1.11        1.56      0.45 o
   3  -7   7        2.49        2.80      0.47 o
  -7  -6   7        9.14        7.52      0.56 o
  -6  -6   7       29.18       27.28      0.93 o
  -5  -6   7        0.69        0.25      0.52 o
  -4  -6   7        0.18        0.57      0.45 o
  -3  -6   7        3.27        3.05      0.44 o
  -2  -6   7        1.65        1.36      0.39 o
  -1  -6   7        0.29        0.45      0.39 o
   0  -6   7        1.84        1.84      0.34 o
   1  -6   7        0.53        1.20      0.36 o
   2  -6   7       13.67       12.29      0.46 o
   3  -6   7       10.53       12.59      0.74 o
   4  -6   7        0.07       -0.26      0.42 o
  -8  -5   7        4.12        3.84      0.56 o
  -7  -5   7        6.39        9.16      0.55 o
  -6  -5   7        1.83        1.43      0.43 o
  -5  -5   7        1.61        1.88      0.39 o
  -4  -5   7        1.18        1.15      0.42 o
  -3  -5   7        4.45        4.51      0.46 o
  -2  -5   7       75.87       63.31      2.01 o
  -1  -5   7       57.13       49.59      0.51 o
   0  -5   7        0.20        0.80      0.42 o
   1  -5   7        8.30        9.29      0.37 o
   2  -5   7       26.69       27.03      0.76 o
   3  -5   7        0.06        0.52      0.39 o
   4  -5   7        1.73        2.55      0.44 o
   5  -5   7       10.88       10.47      0.59 o
  -8  -4   7        1.47        1.49      0.51 o
  -7  -4   7        3.58        3.65      0.42 o
  -6  -4   7        5.85        5.69      0.51 o
  -5  -4   7       14.58       14.31      0.53 o
  -4  -4   7       15.92       15.68      0.46 o
  -3  -4   7       11.27       10.68      0.44 o
  -2  -4   7       71.70       62.41      1.91 o
  -1  -4   7        3.08        2.25      0.40 o
   0  -4   7        8.69        8.08      0.38 o
   1  -4   7        0.99        2.43      0.36 o
   2  -4   7       28.52       29.95      0.60 o
   3  -4   7       16.20       16.31      0.43 o
   4  -4   7        2.54        2.77      0.47 o
   5  -4   7       11.61       13.02      0.53 o
   6  -4   7        2.68        3.48      0.42 o
  -9  -3   7        0.04        0.62      0.56 o
  -8  -3   7        5.17        5.66      0.46 o
  -7  -3   7       11.12       10.45      0.46 o
  -6  -3   7       14.08       13.28      0.55 o
  -5  -3   7        1.14        1.35      0.44 o
  -4  -3   7       95.18       96.61      3.41 o
  -3  -3   7        1.69        2.09      0.43 o
  -2  -3   7       10.98       11.80      0.45 o
  -1  -3   7       36.31       34.15      1.00 o
   0  -3   7        7.05        5.48      0.40 o
   1  -3   7       37.37       36.52      1.10 o
   2  -3   7      354.40      343.26      6.58 o
   3  -3   7       93.04       98.55      1.83 o
   4  -3   7       73.55       72.70      1.38 o
   5  -3   7        1.20        1.63      0.40 o
   6  -3   7        1.49        2.21      0.39 o
   7  -3   7        0.58        0.28      0.41 o
  -9  -2   7        1.06        0.97      0.80 o
  -8  -2   7        1.28        1.47      0.55 o
  -7  -2   7        0.42        0.94      0.49 o
  -6  -2   7       20.76       21.20      0.85 o
  -5  -2   7       29.51       30.25      1.14 o
  -4  -2   7      203.50      197.27      1.20 o
  -3  -2   7      124.06      130.22      1.40 o
  -2  -2   7        6.27        7.19      0.44 o
  -1  -2   7       14.95       16.12      0.46 o
   0  -2   7       31.64       29.72      0.47 o
   1  -2   7       48.85       52.22      1.17 o
   2  -2   7        6.52        6.34      0.47 o
   3  -2   7      249.71      259.41      5.06 o
   4  -2   7       47.60       49.14      1.42 o
   5  -2   7       99.49       98.58      0.69 o
   6  -2   7       22.87       22.95      0.67 o
   7  -2   7        1.10        1.69      0.44 o
   8  -2   7       20.86       22.71      0.56 o
  -9  -1   7        0.02        0.10      0.69 o
  -8  -1   7       13.77       13.42      0.66 o
  -7  -1   7       21.10       18.32      0.76 o
  -6  -1   7        4.06        4.07      0.56 o
  -5  -1   7        0.62        1.04      0.51 o
  -4  -1   7        0.01        0.68      0.52 o
  -3  -1   7        0.25       -0.13      0.41 o
  -2  -1   7       10.26       10.79      0.45 o
  -1  -1   7        4.80        6.49      0.43 o
   0  -1   7      269.82      278.95      7.07 o
   1  -1   7        5.87        4.16      0.39 o
   2  -1   7        0.75        1.66      0.36 o
   3  -1   7       16.51       16.72      0.40 o
   4  -1   7      492.39      477.87      8.23 o
   5  -1   7      124.24      121.85      1.83 o
   6  -1   7       50.08       46.18      1.19 o
   7  -1   7        0.09        0.54      0.46 o
   8  -1   7        4.85        6.75      0.60 o
   9  -1   7        5.60        5.78      0.48 o
  -9   0   7       13.32       10.56      0.71 o
  -8   0   7       30.03       30.48      1.29 o
  -7   0   7       12.96        8.62      0.78 o
  -6   0   7       43.71       39.52      0.58 o
  -5   0   7      100.87       94.19      1.55 o
  -4   0   7        8.95        7.52      0.47 o
  -3   0   7       52.77       60.28      1.70 o
  -2   0   7       19.57       26.04      0.66 o
  -1   0   7        2.00        1.35      0.37 o
   0   0   7       60.49       68.63      1.15 o
   1   0   7      179.49      183.78      3.05 o
   2   0   7        1.58        3.76      0.43 o
   3   0   7       14.41       18.29      0.46 o
   4   0   7        3.56        4.21      0.38 o
   5   0   7       32.26       29.95      0.44 o
   6   0   7      145.88      143.59      3.61 o
   7   0   7       12.61       11.32      0.40 o
   8   0   7        0.07        0.54      0.46 o
   9   0   7       21.54       23.61      0.69 o
  -9   1   7       11.41       11.40      0.66 o
  -8   1   7       12.94       18.06      1.10 o
  -7   1   7       46.46       45.63      1.44 o
  -6   1   7        8.43        8.02      0.59 o
  -5   1   7        3.27        4.45      0.49 o
  -4   1   7        0.89        0.95      0.49 o
  -3   1   7       55.82       52.59      0.81 o
  -2   1   7       45.36       47.22      0.66 o
  -1   1   7       42.96       48.99      1.14 o
   0   1   7      390.21      383.85      7.17 o
   1   1   7       15.83       14.79      0.45 o
   2   1   7      169.53      186.00      3.78 o
   3   1   7        2.43        2.85      0.41 o
   4   1   7       22.43       21.81      0.52 o
   5   1   7       60.59       59.62      0.99 o
   6   1   7      181.27      185.33      2.28 o
   7   1   7      342.67      333.13      5.56 o
   8   1   7       19.14       16.85      0.45 o
   9   1   7        3.80        5.37      0.50 o
  -9   2   7        0.88        2.21      0.70 o
  -8   2   7       52.82       51.24      1.33 o
  -7   2   7        5.28        6.39      0.56 o
  -6   2   7       39.38       40.34      1.06 o
  -5   2   7        0.66        0.88      0.53 o
  -4   2   7      262.32      249.28      5.17 o
  -3   2   7        0.00        0.89      0.45 o
  -2   2   7       25.35       26.67      0.60 o
  -1   2   7        8.99        8.58      0.42 o
   0   2   7      268.50      273.38      9.27 o
   1   2   7       18.01       15.69      0.52 o
   2   2   7       25.04       24.48      1.04 o
   3   2   7       27.69       33.32      0.80 o
   4   2   7        0.19        0.43      0.44 o
   5   2   7       16.27       17.66      0.49 o
   6   2   7        3.02        3.53      0.42 o
   7   2   7       10.25       12.88      0.52 o
   8   2   7       31.11       32.35      0.55 o
   9   2   7        6.12        6.08      0.47 o
  10   2   7        0.53        0.98      0.48 o
  -8   3   7        6.36        6.96      1.42 o
  -7   3   7       68.61       73.73      0.83 o
  -6   3   7       48.30       52.40      1.85 o
  -5   3   7       44.69       41.64      0.89 o
  -4   3   7       12.47       11.70      0.68 o
  -3   3   7       19.33       23.14      0.61 o
  -2   3   7       41.63       42.57      1.20 o
  -1   3   7        3.88        3.88      0.45 o
   0   3   7        5.37        3.91      0.59 o
   1   3   7       27.21       21.63      0.52 o
   2   3   7       38.83       31.51      1.10 o
   3   3   7        7.55       12.69      0.45 o
   4   3   7        3.64        5.22      0.46 o
   5   3   7       19.90       25.89      0.57 o
   6   3   7        2.93        3.66      0.51 o
   7   3   7        0.44        0.14      0.42 o
   8   3   7       40.89       38.53      0.72 o
   9   3   7        0.00        0.53      0.47 o
  10   3   7        3.56        4.48      0.47 o
  -8   4   7        6.78        6.82      0.56 o
  -7   4   7        1.92        2.66      0.59 o
  -6   4   7        1.12        1.57      0.57 o
  -5   4   7       24.23       22.62      0.90 o
  -4   4   7       29.92       30.24      0.88 o
  -3   4   7        0.53        1.79      0.64 o
  -2   4   7       13.24       16.19      0.49 o
  -1   4   7        0.02       -0.02      0.41 o
   0   4   7       50.79       50.27      0.78 o
   1   4   7      213.89      212.49      5.71 o
   2   4   7       17.27       13.52      0.61 o
   3   4   7       13.13       11.09      0.49 o
   4   4   7       86.54       82.24      2.85 o
   5   4   7       11.75       12.99      0.45 o
   6   4   7        4.48        3.63      0.40 o
   7   4   7       27.54       30.29      0.54 o
   8   4   7        0.16        0.28      0.56 o
   9   4   7        7.34        7.83      0.56 o
  10   4   7        1.11        1.86      0.55 o
  -7   5   7        1.67        2.58      0.51 o
  -6   5   7       26.31       28.88      0.83 o
  -5   5   7       24.76       25.90      0.58 o
  -4   5   7       12.25       11.69      0.60 o
  -3   5   7       65.77       64.10      1.30 o
  -2   5   7        0.01        0.17      0.44 o
  -1   5   7       10.89       10.95      0.48 o
   0   5   7        1.24        0.37      0.41 o
   1   5   7       78.47       75.68      2.10 o
   2   5   7       40.67       44.53      1.14 o
   3   5   7       19.74       21.11      0.71 o
   4   5   7       12.37       13.41      0.56 o
   5   5   7        4.97        4.53      0.42 o
   6   5   7       17.39       15.27      0.49 o
   7   5   7        9.95       11.35      0.44 o
   8   5   7        0.00        0.25      0.65 o
   9   5   7       36.16       39.12      0.63 o
  10   5   7        9.80       13.24      0.64 o
  -7   6   7        2.16        3.19      0.56 o
  -6   6   7       42.38       43.86      1.75 o
  -5   6   7        0.23       -0.21      0.45 o
  -4   6   7       30.76       29.01      0.53 o
  -3   6   7       39.80       36.14      0.59 o
  -2   6   7       10.90       10.72      0.48 o
  -1   6   7       58.97       56.53      1.51 o
   0   6   7       29.80       31.32      0.63 o
   1   6   7      673.23      687.59     16.74 o
   2   6   7       48.63       49.81      0.94 o
   3   6   7        5.17        3.85      0.47 o
   4   6   7        8.82        6.78      0.59 o
   5   6   7       13.11       13.81      0.52 o
   6   6   7        1.64        3.39      0.42 o
   7   6   7       11.63       11.48      0.46 o
   8   6   7       73.85       76.00      1.96 o
   9   6   7       67.01       64.68      1.42 o
  10   6   7        0.82        1.06      0.54 o
  -6   7   7       24.37       28.03      0.66 o
  -5   7   7       26.53       27.99      0.94 o
  -4   7   7        0.01        0.33      0.49 o
  -3   7   7       52.13       47.90      1.09 o
  -2   7   7      125.91      111.62      1.91 o
  -1   7   7       36.59       32.44      0.57 o
   0   7   7       20.07       20.73      0.48 o
   1   7   7      183.13      201.49      6.42 o
   2   7   7      275.08      279.75      4.97 o
   3   7   7      334.31      325.00      7.96 o
   4   7   7        0.01       -0.01      0.55 o
   5   7   7       37.81       33.28      1.00 o
   6   7   7       19.38       21.07      0.78 o
   7   7   7        9.30        8.56      0.51 o
   8   7   7      182.05      176.63      4.92 o
   9   7   7       68.65       66.65      2.08 o
  10   7   7       10.28       11.59      0.65 o
  -5   8   7        7.11        7.63      0.52 o
  -4   8   7        7.59        9.19      0.58 o
  -3   8   7       47.17       45.51      1.05 o
  -2   8   7        4.83        2.32      0.61 o
  -1   8   7       23.26       20.98      0.49 o
   0   8   7        2.63        3.16      0.45 o
   1   8   7      106.05      116.68      5.33 o
   2   8   7        3.91        2.98      0.49 o
   3   8   7      113.41      108.80      2.41 o
   4   8   7       52.25       51.09      1.08 o
   5   8   7      208.23      201.86      4.57 o
   6   8   7        0.62        1.47      0.46 o
   7   8   7        0.36        0.58      0.44 o
   8   8   7        0.10        0.38      0.52 o
   9   8   7       68.95       65.85      2.04 o
  10   8   7        7.60        8.66      0.59 o
  -4   9   7        0.08        0.53      0.49 o
  -3   9   7       12.09       10.72      0.51 o
  -2   9   7       12.77       12.38      0.52 o
  -1   9   7       23.22       17.17      0.50 o
   0   9   7        4.29        3.98      0.56 o
   1   9   7       12.44       10.87      0.78 o
   2   9   7        3.88        5.49      0.57 o
   3   9   7       19.37       17.30      0.55 o
   4   9   7       62.31       59.67      0.76 o
   5   9   7       17.95       20.51      0.90 o
   6   9   7        0.00        0.57      0.51 o
   7   9   7        2.08        2.71      0.49 o
   8   9   7        5.93        6.40      0.51 o
   9   9   7        0.52        0.35      0.55 o
  -3  10   7        1.40        2.13      0.54 o
  -2  10   7        5.56        6.03      0.53 o
  -1  10   7        2.05        2.46      0.57 o
   0  10   7        0.40        0.32      0.51 o
   1  10   7        5.81        5.47      0.52 o
   2  10   7        1.20        1.20      0.44 o
   3  10   7       12.85        9.64      0.66 o
   4  10   7       21.79       20.18      0.61 o
   5  10   7        2.84        2.94      0.60 o
   6  10   7       25.60       24.29      0.69 o
   7  10   7       11.51        9.72      0.76 o
   8  10   7        1.67        1.56      0.61 o
  -2  11   7        0.28        1.18      0.61 o
  -1  11   7        5.29        5.47      0.46 o
   0  11   7        3.30        2.46      0.54 o
   1  11   7       24.00       25.76      1.28 o
   2  11   7        3.49        3.59      0.52 o
   3  11   7        2.75        2.21      0.50 o
   4  11   7        0.25        0.28      0.58 o
   5  11   7        4.75        3.91      0.59 o
   6  11   7        6.04        5.49      1.15 o
   7  11   7        1.31        1.46      0.74 o
   1  12   7       12.95       13.53      0.66 o
   2  12   7        0.58        0.96      0.56 o
   3  12   7        4.63        6.36      0.60 o
   4  12   7        3.95        5.26      0.85 o
   5  12   7        2.64        2.75      0.70 o
   6  12   7        0.15        0.09      0.56 o
  -5  -7   8        1.15        0.78      0.44 o
  -4  -7   8        3.61        4.71      0.44 o
  -3  -7   8        7.84        7.98      0.49 o
  -2  -7   8        7.62        7.02      0.50 o
  -1  -7   8        0.02        0.08      0.49 o
   0  -7   8        0.73        0.98      0.37 o
   1  -7   8        0.04       -0.04      0.42 o
  -6  -6   8        1.73        2.43      0.45 o
  -5  -6   8       15.73       13.51      0.57 o
  -4  -6   8       18.53       16.69      0.74 o
  -3  -6   8        0.80        0.66      0.46 o
  -2  -6   8        0.00        0.61      0.38 o
  -1  -6   8        5.60        5.84      0.43 o
   0  -6   8        0.01        0.04      0.35 o
   1  -6   8        6.45        6.60      0.38 o
   2  -6   8        3.65        3.95      0.40 o
   3  -6   8        2.10        3.78      0.44 o
  -7  -5   8        5.92        4.49      0.46 o
  -6  -5   8        0.20        0.80      0.48 o
  -5  -5   8        7.23        5.94      0.48 o
  -4  -5   8        1.10        1.77      0.38 o
  -3  -5   8        0.00        0.23      0.55 o
  -2  -5   8       12.12       11.18      0.46 o
  -1  -5   8       15.44       12.47      0.42 o
   0  -5   8       10.34        8.99      0.37 o
   1  -5   8        1.53        1.74      0.35 o
   2  -5   8       10.80       11.66      0.40 o
   3  -5   8       12.56       12.72      0.45 o
   4  -5   8        2.62        2.08      0.38 o
   5  -5   8        1.69        1.89      0.47 o
  -8  -4   8       12.39       13.75      0.68 o
  -7  -4   8        0.49        0.92      0.44 o
  -6  -4   8        8.90        9.30      0.53 o
  -5  -4   8       20.28       20.21      0.91 o
  -4  -4   8        0.41        0.75      0.37 o
  -3  -4   8        0.17        0.77      0.42 o
  -2  -4   8       33.55       29.92      0.71 o
  -1  -4   8       35.12       30.17      0.94 o
   0  -4   8       21.42       15.53      0.45 o
   1  -4   8        0.13        0.34      0.34 o
   2  -4   8       11.33       11.32      0.37 o
   3  -4   8        1.82        2.93      0.38 o
   4  -4   8        1.22        2.36      0.33 o
   5  -4   8        3.16        3.40      0.40 o
   6  -4   8        0.90        1.38      0.54 o
  -8  -3   8        0.63        1.39      0.53 o
  -7  -3   8        8.89        9.31      0.46 o
  -6  -3   8        0.10        0.74      0.47 o
  -5  -3   8        2.27        2.16      0.37 o
  -4  -3   8       50.07       47.93      1.16 o
  -3  -3   8       16.20       17.07      0.46 o
  -2  -3   8       72.96       69.78      1.57 o
  -1  -3   8        0.19        0.78      0.44 o
   0  -3   8        2.05        1.27      0.36 o
   1  -3   8       40.65       43.47      1.20 o
   2  -3   8      153.91      163.74      3.30 o
   3  -3   8       16.98       17.52      0.59 o
   4  -3   8       11.36        9.52      0.64 o
   5  -3   8       12.95       13.41      0.47 o
   6  -3   8        5.67        6.13      0.49 o
   7  -3   8        0.01        0.24      0.44 o
  -8  -2   8        6.18        8.89      0.59 o
  -7  -2   8        1.33        1.50      0.41 o
  -6  -2   8        3.39        2.90      0.43 o
  -5  -2   8        1.03        1.25      0.45 o
  -4  -2   8      133.77      129.70      1.57 o
  -3  -2   8       41.44       40.75      0.59 o
  -2  -2   8       30.83       30.34      1.11 o
  -1  -2   8       28.78       28.94      0.56 o
   0  -2   8        7.67        5.44      0.40 o
   1  -2   8        0.36        1.01      0.41 o
   2  -2   8        1.70        2.93      0.47 o
   3  -2   8        0.48        0.12      0.35 o
   4  -2   8        0.06        0.24      0.42 o
   5  -2   8        6.40        6.03      0.48 o
   6  -2   8        3.56        5.42      0.51 o
   7  -2   8        1.21        1.62      0.42 o
  -8  -1   8        0.54        0.62      0.56 o
  -7  -1   8        0.11        0.16      0.49 o
  -6  -1   8        1.85        2.53      0.56 o
  -5  -1   8      151.04      139.95      2.59 o
  -4  -1   8      169.26      168.20      4.95 o
  -3  -1   8        9.82        9.79      0.44 o
  -2  -1   8        7.18        7.97      0.50 o
  -1  -1   8       61.63       62.24      0.93 o
   0  -1   8      113.24      109.03      2.74 o
   1  -1   8        5.02        6.55      0.46 o
   2  -1   8       36.74       37.20      0.78 o
   3  -1   8      861.57      889.82     15.90 o
   4  -1   8        1.41        1.08      0.39 o
   5  -1   8       66.94       63.01      0.93 o
   6  -1   8       10.48       10.87      0.39 o
   7  -1   8        0.55        1.11      0.47 o
   8  -1   8        6.40        5.14      0.60 o
  -8   0   8        0.07       -0.28      0.62 o
  -7   0   8        1.49        1.54      0.53 o
  -6   0   8        5.13        5.14      0.52 o
  -5   0   8       40.21       38.50      1.37 o
  -4   0   8      290.48      291.24      6.67 o
  -3   0   8        1.40        2.30      0.44 o
  -2   0   8      101.67      101.14      1.97 o
  -1   0   8        0.03        0.13      0.42 o
   0   0   8       32.81       36.86      0.73 o
   1   0   8      112.38      113.49      2.42 o
   2   0   8        4.41        4.88      0.43 o
   3   0   8      119.36      115.00      1.45 o
   4   0   8       76.08       80.71      1.54 o
   5   0   8        1.97        3.16      0.43 o
   6   0   8       14.74       14.51      0.44 o
   7   0   8       13.63       11.64      0.45 o
   8   0   8       19.51       18.27      0.71 o
   9   0   8        1.13        2.40      0.52 o
  -8   1   8        1.66        2.35      0.85 o
  -7   1   8        0.90        1.15      0.54 o
  -6   1   8        0.12       -0.31      0.56 o
  -5   1   8        0.60        1.04      0.50 o
  -4   1   8        1.15        1.19      0.50 o
  -3   1   8       30.06       30.22      0.63 o
  -2   1   8       36.21       31.50      0.90 o
  -1   1   8       12.31       11.82      0.50 o
   0   1   8       79.30       95.45      2.19 o
   1   1   8        7.24       10.09      0.43 o
   2   1   8       25.18       25.38      0.98 o
   3   1   8       28.24       27.10      0.87 o
   4   1   8       39.41       36.27      1.16 o
   5   1   8       49.14       47.78      0.92 o
   6   1   8        6.81        5.85      0.51 o
   7   1   8        0.85        0.59      0.41 o
   8   1   8      121.83      112.73      1.79 o
   9   1   8        7.64        7.22      0.51 o
  -8   2   8        0.24        0.38      1.07 o
  -7   2   8        0.01        0.02      0.75 o
  -6   2   8        0.87        1.64      0.57 o
  -5   2   8       19.57       17.05      0.48 o
  -4   2   8       18.51       18.53      0.54 o
  -3   2   8       25.70       25.50      0.90 o
  -2   2   8       68.74       69.19      1.24 o
  -1   2   8       31.52       32.54      0.87 o
   0   2   8      285.37      299.22     10.18 o
   1   2   8      103.38      104.43      3.05 o
   2   2   8       14.33       11.45      0.39 o
   3   2   8       10.14        9.51      0.45 o
   4   2   8        0.83        1.88      0.42 o
   5   2   8       26.03       29.29      0.46 o
   6   2   8        8.99        9.21      0.43 o
   7   2   8       21.30       22.49      0.57 o
   8   2   8       78.33       74.12      0.67 o
   9   2   8       11.96       11.37      0.51 o
  -8   3   8       12.69       16.09      1.13 o
  -7   3   8       14.55       16.66      0.59 o
  -6   3   8       18.00       20.23      0.69 o
  -5   3   8        0.04        0.34      0.44 o
  -4   3   8       87.84       94.45      3.42 o
  -3   3   8        1.69        1.38      0.44 o
  -2   3   8       38.27       41.85      1.24 o
  -1   3   8       66.54       65.76      2.36 o
   0   3   8        0.02        0.10      0.56 o
   1   3   8      153.12      150.28      4.56 o
   2   3   8       50.61       46.26      2.06 o
   3   3   8       27.80       29.30      0.54 o
   4   3   8       40.05       37.07      0.80 o
   5   3   8        0.02        0.97      0.43 o
   6   3   8        1.82        1.10      0.39 o
   7   3   8        0.43        0.72      0.47 o
   8   3   8        6.60        7.62      0.50 o
   9   3   8        2.86        2.68      0.49 o
  10   3   8        0.22        0.48      0.54 o
  -7   4   8       24.80       26.94      0.93 o
  -6   4   8        0.64        0.52      0.50 o
  -5   4   8       26.07       24.05      0.80 o
  -4   4   8       55.80       53.65      1.92 o
  -3   4   8      155.16      154.24      5.37 o
  -2   4   8      100.89      101.04      2.97 o
  -1   4   8        0.28        0.90      0.43 o
   0   4   8        0.88        1.90      0.43 o
   1   4   8       26.66       27.68      0.62 o
   2   4   8       26.92       28.94      1.30 o
   3   4   8       62.25       63.80      2.39 o
   4   4   8       12.74       19.89      0.40 o
   5   4   8      161.61      154.17      1.94 o
   6   4   8        3.70        5.83      0.46 o
   7   4   8        0.95        1.01      0.40 o
   8   4   8       20.34       17.95      0.49 o
   9   4   8       21.10       22.15      0.78 o
  10   4   8        2.44        2.96      0.52 o
  -7   5   8        9.10        8.43      0.56 o
  -6   5   8        2.28        2.62      0.54 o
  -5   5   8       22.04       23.25      0.57 o
  -4   5   8       45.34       43.01      1.19 o
  -3   5   8      454.91      457.69     17.85 o
  -2   5   8       13.10       12.53      0.61 o
  -1   5   8        6.25        6.74      0.48 o
   0   5   8      371.64      375.47      9.49 o
   1   5   8       58.52       55.77      1.04 o
   2   5   8       74.10       74.80      1.79 o
   3   5   8        4.21        5.03      0.47 o
   4   5   8      532.65      503.37     11.16 o
   5   5   8      114.67      137.46      2.66 o
   6   5   8        2.07        1.42      0.42 o
   7   5   8       10.34       10.92      0.49 o
   8   5   8       25.72       26.23      0.57 o
   9   5   8       15.61       13.65      0.54 o
  10   5   8        5.71        5.97      0.60 o
  -6   6   8       10.27       12.03      0.94 o
  -5   6   8       10.31        9.80      0.50 o
  -4   6   8       23.46       21.92      0.97 o
  -3   6   8       10.34       10.29      0.43 o
  -2   6   8        0.49        1.20      0.50 o
  -1   6   8        3.29        3.00      0.43 o
   0   6   8        0.19        1.20      0.51 o
   1   6   8      438.07      436.62      8.31 o
   2   6   8      277.03      274.72      6.66 o
   3   6   8      194.26      191.87      7.57 o
   4   6   8       74.11       79.00      2.06 o
   5   6   8       10.39       10.53      0.43 o
   6   6   8       47.72       41.14      0.72 o
   7   6   8        2.13        2.12      0.51 o
   8   6   8        1.26        0.80      0.44 o
   9   6   8       21.69       20.65      1.04 o
  10   6   8        0.45        0.46      0.56 o
  -6   7   8        1.34        2.20      0.50 o
  -5   7   8        2.17        2.44      0.52 o
  -4   7   8        0.72        0.22      0.50 o
  -3   7   8       12.81       11.87      0.73 o
  -2   7   8       54.55       49.41      0.83 o
  -1   7   8       37.84       34.64      0.62 o
   0   7   8       20.92       23.32      1.08 o
   1   7   8        5.71        5.86      0.41 o
   2   7   8      119.67      113.42      1.46 o
   3   7   8      126.55      128.06      2.89 o
   4   7   8       11.34        8.49      0.54 o
   5   7   8       14.63       14.70      0.50 o
   6   7   8       25.97       22.94      0.82 o
   7   7   8        0.40        0.95      0.48 o
   8   7   8        3.57        3.75      0.40 o
   9   7   8       46.11       48.81      0.95 o
  -5   8   8        1.23        2.12      0.61 o
  -4   8   8        0.63        1.15      0.51 o
  -3   8   8       17.09       18.59      0.68 o
  -2   8   8        0.98        2.11      0.45 o
  -1   8   8       25.09       20.98      0.73 o
   0   8   8        0.41        1.22      0.50 o
   1   8   8        0.35        0.85      0.44 o
   2   8   8       75.22       74.15      2.86 o
   3   8   8      102.45      104.47      3.84 o
   4   8   8      164.81      162.50      2.83 o
   5   8   8        4.98        6.04      0.54 o
   6   8   8        4.03        3.90      0.48 o
   7   8   8        5.11        5.67      0.44 o
   8   8   8       16.92       14.71      0.51 o
   9   8   8        3.12        3.87      0.56 o
  -4   9   8        3.26        4.20      0.50 o
  -3   9   8        4.30        4.56      0.60 o
  -2   9   8        1.52        1.84      0.44 o
  -1   9   8       15.71       17.97      0.52 o
   0   9   8       11.00        8.74      0.49 o
   1   9   8        6.70        6.58      0.52 o
   2   9   8        8.76        8.84      0.83 o
   3   9   8        6.13        6.69      0.56 o
   4   9   8       26.71       27.56      0.85 o
   5   9   8        0.88        1.26      0.52 o
   6   9   8        5.29        4.02      0.57 o
   7   9   8        0.05       -0.05      0.53 o
   8   9   8        0.02        0.29      0.51 o
   9   9   8        0.23        0.71      0.63 o
  -3  10   8       14.09       13.88      1.30 o
  -2  10   8        3.82        4.50      0.50 o
  -1  10   8        0.21        0.75      0.57 o
   0  10   8        2.82        3.84      0.47 o
   1  10   8       15.15       13.93      0.77 o
   2  10   8        9.87        7.66      1.22 o
   3  10   8       16.29       13.36      0.91 o
   4  10   8        5.43        4.65      0.52 o
   5  10   8       23.88       20.40      0.56 o
   6  10   8        7.21        7.44      0.50 o
   7  10   8       10.98       11.43      0.61 o
   8  10   8        0.12        0.83      0.64 o
  -1  11   8        0.18        0.41      0.49 o
   0  11   8        4.13        5.85      0.73 o
   1  11   8        6.05        7.87      0.48 o
   2  11   8        1.38        1.39      0.58 o
   3  11   8        9.83       10.21      0.52 o
   4  11   8        0.56        0.53      0.55 o
   5  11   8        8.14        7.61      0.62 o
   6  11   8        2.15        2.06      0.67 o
   7  11   8        7.68        9.16      0.89 o
   1  12   8        1.60        2.39      0.52 o
   2  12   8        2.90        3.00      0.57 o
   3  12   8        0.33        1.81      0.58 o
   4  12   8        7.86        7.71      0.62 o
   5  12   8        0.67        1.76      0.72 o
  -5  -6   9       24.87       25.25      0.84 o
  -4  -6   9        0.00        0.09      0.42 o
  -3  -6   9        0.04        0.17      0.42 o
  -2  -6   9        1.02        1.24      0.45 o
  -1  -6   9        3.49        3.31      0.40 o
   0  -6   9        0.33        0.52      0.42 o
   1  -6   9       13.13       16.42      0.59 o
   2  -6   9       34.92       40.72      0.82 o
  -6  -5   9        0.57        0.63      0.49 o
  -5  -5   9        2.15        2.56      0.46 o
  -4  -5   9        0.59        0.63      0.53 o
  -3  -5   9        3.30        4.37      0.69 o
  -2  -5   9        4.19        3.64      0.41 o
  -1  -5   9        3.70        5.24      0.51 o
   0  -5   9        2.34        2.70      0.41 o
   1  -5   9        3.85        4.77      0.51 o
   2  -5   9        0.12        0.43      0.37 o
   3  -5   9        0.29        0.17      0.38 o
  -7  -4   9        0.00        0.76      0.54 o
  -6  -4   9        1.70        1.94      0.45 o
  -5  -4   9        0.16        0.79      0.44 o
  -4  -4   9        0.20        0.19      0.38 o
  -3  -4   9        2.62        2.62      0.46 o
  -2  -4   9       10.11       10.33      0.66 o
  -1  -4   9        7.21        7.88      0.45 o
   0  -4   9        1.05        2.18      0.40 o
   1  -4   9       14.90       16.69      0.50 o
   2  -4   9        4.26        3.65      0.41 o
   3  -4   9       14.72       14.40      0.47 o
   4  -4   9        9.66       11.88      0.45 o
   5  -4   9        3.86        5.52      0.51 o
  -7  -3   9        3.87        4.65      0.47 o
  -6  -3   9        0.88        1.38      0.47 o
  -5  -3   9        0.20        0.34      0.41 o
  -4  -3   9       18.41       18.98      0.65 o
  -3  -3   9       11.45       10.38      0.49 o
  -2  -3   9       36.66       34.24      1.81 o
  -1  -3   9       93.31       83.66      1.81 o
   0  -3   9        2.64        3.63      0.39 o
   1  -3   9       26.18       25.21      0.47 o
   2  -3   9        5.00        6.11      0.44 o
   3  -3   9       54.02       54.46      1.72 o
   4  -3   9       74.87       72.11      1.69 o
   5  -3   9        0.00        0.35      0.38 o
   6  -3   9        0.73        0.87      0.45 o
  -8  -2   9        5.88        5.76      0.47 o
  -7  -2   9        3.03        2.27      0.48 o
  -6  -2   9       16.28       15.57      0.46 o
  -5  -2   9       11.14       11.39      0.66 o
  -4  -2   9        2.92        3.34      0.37 o
  -3  -2   9       24.53       23.33      0.57 o
  -2  -2   9       34.89       33.19      0.79 o
  -1  -2   9       27.13       22.06      0.78 o
   0  -2   9       23.38       25.29      0.47 o
   1  -2   9        0.54        1.06      0.45 o
   2  -2   9        0.07        0.33      0.40 o
   3  -2   9      123.05      129.58      2.92 o
   4  -2   9       23.28       24.25      0.41 o
   5  -2   9        4.71        5.50      0.37 o
   6  -2   9        1.75        2.53      0.48 o
   7  -2   9       18.01       20.06      0.82 o
  -8  -1   9        0.60        0.57      0.52 o
  -7  -1   9        6.84        5.78      0.54 o
  -6  -1   9        0.68        0.29      0.47 o
  -5  -1   9        1.57        1.54      0.42 o
  -4  -1   9      111.32       99.09      2.55 o
  -3  -1   9       75.59       74.24      1.59 o
  -2  -1   9        0.46        0.64      0.45 o
  -1  -1   9       16.00       15.85      0.61 o
   0  -1   9        6.80        5.46      0.37 o
   1  -1   9        0.51        1.07      0.44 o
   2  -1   9       53.10       54.15      0.80 o
   3  -1   9      129.09      124.88      2.25 o
   4  -1   9      375.70      387.24      2.79 o
   5  -1   9       81.27       78.54      1.61 o
   6  -1   9        4.92        5.51      0.40 o
   7  -1   9        5.23        5.94      0.54 o
  -8   0   9        4.67        5.21      0.60 o
  -7   0   9        0.03        0.19      0.52 o
  -6   0   9        5.76        4.56      0.47 o
  -5   0   9       15.85       16.22      0.55 o
  -4   0   9      397.00      391.48      5.76 o
  -3   0   9       72.62       73.55      1.35 o
  -2   0   9        0.02        0.19      0.42 o
  -1   0   9        0.18        0.02      0.38 o
   0   0   9       11.60       13.18      0.44 o
   1   0   9       14.83       13.62      0.36 o
   2   0   9       23.00       22.61      0.94 o
   3   0   9      155.06      156.07      3.67 o
   4   0   9      305.74      308.70      4.44 o
   5   0   9      170.16      172.21      4.66 o
   6   0   9        1.64        1.83      0.47 o
   7   0   9        1.51        1.83      0.45 o
   8   0   9        2.98        4.13      0.55 o
  -8   1   9        2.95        3.86      0.62 o
  -7   1   9       22.09       22.15      0.60 o
  -6   1   9        3.98        4.77      0.58 o
  -5   1   9       35.92       33.96      1.13 o
  -4   1   9        1.27        0.92      0.45 o
  -3   1   9        0.00       -0.04      0.49 o
  -2   1   9        0.63        1.35      0.42 o
  -1   1   9        1.95        3.11      0.40 o
   0   1   9       28.32       28.91      0.78 o
   1   1   9        8.15       10.29      0.91 o
   2   1   9       68.40       74.08      2.08 o
   3   1   9       22.45       21.46      0.67 o
   4   1   9        5.07        5.92      0.51 o
   5   1   9        0.19        1.13      0.40 o
   6   1   9       49.89       48.63      0.60 o
   7   1   9        0.12        0.24      0.47 o
   8   1   9        0.00       -0.90      0.70 o
  -8   2   9        8.00        8.21      1.03 o
  -7   2   9        1.37        2.50      0.53 o
  -6   2   9       19.59       17.39      0.55 o
  -5   2   9        0.63        0.59      0.41 o
  -4   2   9       25.73       25.36      0.56 o
  -3   2   9       26.68       26.39      0.93 o
  -2   2   9       23.41       23.36      0.51 o
  -1   2   9        0.91        1.33      0.61 o
   0   2   9       32.26       32.56      0.81 o
   1   2   9        0.01        0.30      0.40 o
   2   2   9       17.83       17.96      0.77 o
   3   2   9        7.39        7.50      0.70 o
   4   2   9        0.61        1.14      0.64 o
   5   2   9       74.97       78.69      1.73 o
   6   2   9        3.89        4.90      0.40 o
   7   2   9        0.52        0.64      0.43 o
   8   2   9        2.15        2.50      0.54 o
   9   2   9        4.12        3.86      0.57 o
  -7   3   9        0.27        0.75      0.46 o
  -6   3   9        9.97        9.08      0.53 o
  -5   3   9        9.08        9.83      0.57 o
  -4   3   9        0.76        1.48      0.44 o
  -3   3   9        4.17        4.02      0.42 o
  -2   3   9        9.37        8.99      0.67 o
  -1   3   9       15.41       16.43      0.61 o
   0   3   9       20.19       23.41      0.58 o
   1   3   9        1.88        2.03      0.47 o
   2   3   9        0.05        0.79      0.49 o
   3   3   9        3.99        4.94      0.37 o
   4   3   9       32.17       29.19      0.71 o
   5   3   9        1.22        2.84      0.41 o
   6   3   9        0.92        1.71      0.45 o
   7   3   9       14.03       11.68      0.43 o
   8   3   9       29.54       30.02      0.87 o
   9   3   9        4.40        4.68      0.61 o
  -7   4   9       21.92       19.48      0.72 o
  -6   4   9        8.02        8.79      0.50 o
  -5   4   9       23.99       24.72      0.65 o
  -4   4   9       11.00        9.69      0.56 o
  -3   4   9        7.87        7.42      0.55 o
  -2   4   9       15.33       16.60      0.55 o
  -1   4   9      166.39      168.85      6.98 o
   0   4   9       89.40       93.83      2.18 o
   1   4   9      110.24      110.85      2.25 o
   2   4   9       96.51       95.60      2.18 o
   3   4   9        0.05       -0.41      0.37 o
   4   4   9        0.31        0.78      0.39 o
   5   4   9        0.00        0.17      0.39 o
   6   4   9        7.34        7.60      0.37 o
   7   4   9        3.23        3.84      0.43 o
   8   4   9        0.68        0.46      0.43 o
   9   4   9       24.60       31.62      1.06 o
  -7   5   9       20.13       20.04      0.80 o
  -6   5   9       12.46       13.61      0.73 o
  -5   5   9       23.00       22.17      0.57 o
  -4   5   9       32.49       29.88      0.82 o
  -3   5   9        0.13        0.52      0.46 o
  -2   5   9        3.77        3.81      0.43 o
  -1   5   9        7.17        7.66      0.52 o
   0   5   9       11.59       10.37      0.54 o
   1   5   9        6.69        6.79      0.53 o
   2   5   9       45.09       42.17      1.59 o
   3   5   9       15.40       15.95      0.74 o
   4   5   9       19.99       20.29      0.68 o
   5   5   9       34.26       31.57      0.86 o
   6   5   9       48.64       42.34      0.84 o
   7   5   9        5.68        5.89      0.47 o
   8   5   9        0.53        1.49      0.42 o
   9   5   9        2.31        2.53      0.55 o
  -6   6   9       12.53       13.08      0.66 o
  -5   6   9        1.19        1.02      0.48 o
  -4   6   9       39.62       37.02      1.52 o
  -3   6   9       16.12       15.31      0.46 o
  -2   6   9        5.28        5.26      0.44 o
  -1   6   9       18.27       15.30      0.75 o
   0   6   9      176.76      169.79      3.16 o
   1   6   9      181.23      183.48      3.25 o
   2   6   9      253.50      249.26      4.91 o
   3   6   9        9.59        9.18      0.52 o
   4   6   9       17.68       18.74      0.92 o
   5   6   9        0.03        0.92      0.42 o
   6   6   9       56.38       52.04      0.93 o
   7   6   9        0.05        0.97      0.51 o
   8   6   9        5.41        5.79      0.46 o
   9   6   9       19.85       21.80      0.61 o
  -5   7   9       18.95       19.50      0.66 o
  -4   7   9        2.27        2.74      0.48 o
  -3   7   9        6.07        3.42      0.46 o
  -2   7   9       33.96       33.04      1.57 o
  -1   7   9        0.18        0.80      0.47 o
   0   7   9        9.84       10.43      0.53 o
   1   7   9       19.04       16.32      0.47 o
   2   7   9       77.07       74.39      1.98 o
   3   7   9       52.71       53.74      2.93 o
   4   7   9       76.79       77.54      2.88 o
   5   7   9        1.38        1.69      0.45 o
   6   7   9        2.71        3.08      0.47 o
   7   7   9       40.69       40.85      0.64 o
   8   7   9       26.41       24.76      0.64 o
   9   7   9       13.36       16.43      0.65 o
  -4   8   9        1.64        1.87      0.46 o
  -3   8   9       17.96       18.51      1.26 o
  -2   8   9        9.10       12.58      0.56 o
  -1   8   9       22.91       20.96      0.64 o
   0   8   9        0.64       -0.14      0.51 o
   1   8   9       59.45       57.62      1.15 o
   2   8   9       21.17       22.36      0.56 o
   3   8   9        3.50        3.93      0.56 o
   4   8   9       43.32       40.97      1.05 o
   5   8   9       11.87       12.73      0.59 o
   6   8   9        6.07        6.82      0.52 o
   7   8   9        1.12        1.50      0.48 o
   8   8   9        4.29        6.92      0.55 o
   9   8   9       45.90       40.66      1.54 o
  -3   9   9        9.81       10.11      0.53 o
  -2   9   9        2.46        1.78      0.44 o
  -1   9   9        0.93        0.49      0.45 o
   0   9   9        2.97        2.30      0.47 o
   1   9   9      101.53      108.54      2.42 o
   2   9   9       91.18       92.68      1.47 o
   3   9   9       21.91       18.65      0.54 o
   4   9   9        1.44        1.23      0.45 o
   5   9   9        1.72        2.27      0.57 o
   6   9   9        5.07        4.63      0.60 o
   7   9   9        0.02        0.48      0.45 o
   8   9   9       19.62       18.69      0.59 o
  -2  10   9        3.54        4.15      0.56 o
  -1  10   9        0.07        0.10      0.51 o
   0  10   9        0.21        1.17      0.58 o
   1  10   9       32.19       30.79      1.11 o
   2  10   9       19.14       16.06      0.53 o
   3  10   9       27.70       24.14      0.93 o
   4  10   9        5.07        4.35      0.48 o
   5  10   9        4.62        3.87      0.54 o
   6  10   9        0.45        0.54      0.56 o
   7  10   9        2.77        3.46      0.46 o
   0  11   9        0.91        0.88      0.50 o
   1  11   9        0.39        0.37      0.49 o
   2  11   9        0.32        0.25      0.59 o
   3  11   9        0.00       -0.26      0.56 o
   4  11   9        0.35        0.49      0.61 o
   5  11   9        2.96        2.27      0.59 o
   6  11   9        3.79        3.00      0.57 o
  -4  -5  10        5.72        5.95      0.45 o
  -3  -5  10        3.48        3.67      0.50 o
  -2  -5  10        1.13        1.91      0.45 o
  -1  -5  10        8.52        8.19      0.44 o
   0  -5  10        2.37        3.16      0.46 o
   1  -5  10        4.01        4.23      0.63 o
   2  -5  10        0.21        1.40      0.46 o
  -5  -4  10        0.97        1.42      0.41 o
  -4  -4  10        1.98        2.44      0.43 o
  -3  -4  10        2.95        2.18      0.39 o
  -2  -4  10        4.61        4.69      0.42 o
  -1  -4  10        0.00        1.05      0.58 o
   0  -4  10        8.83       11.78      0.42 o
   1  -4  10        9.36       10.13      0.41 o
   2  -4  10        4.95        4.71      0.40 o
   3  -4  10        4.67        4.83      0.61 o
  -6  -3  10        2.61        2.40      0.55 o
  -5  -3  10        2.01        2.58      0.53 o
  -4  -3  10        2.42        1.71      0.39 o
  -3  -3  10       12.56       12.81      0.63 o
  -2  -3  10       23.47       21.12      0.74 o
  -1  -3  10       11.40        9.96      0.49 o
   0  -3  10       13.85       11.76      0.52 o
   1  -3  10       18.42       20.46      0.67 o
   2  -3  10       13.55       15.91      0.56 o
   3  -3  10        0.02        0.37      0.53 o
   4  -3  10        0.25        0.60      0.43 o
   5  -3  10        0.04        1.11      0.39 o
  -7  -2  10        0.22        1.05      0.46 o
  -6  -2  10        7.59        6.68      0.51 o
  -5  -2  10        0.03        0.14      0.39 o
  -4  -2  10       16.18       16.76      0.68 o
  -3  -2  10        0.86        0.83      0.43 o
  -2  -2  10        3.49        4.26      0.44 o
  -1  -2  10      100.54       93.68      1.92 o
   0  -2  10       32.17       28.77      0.96 o
   1  -2  10        2.68        2.81      0.38 o
   2  -2  10       28.66       31.39      1.18 o
   3  -2  10        0.31        0.52      0.44 o
   4  -2  10        0.22        0.94      0.44 o
   5  -2  10       27.79       26.76      0.73 o
   6  -2  10        4.57        6.52      0.51 o
  -7  -1  10        2.64        2.30      0.51 o
  -6  -1  10        0.26        0.77      0.39 o
  -5  -1  10        3.97        4.28      0.47 o
  -4  -1  10        6.85        7.49      0.41 o
  -3  -1  10       25.56       27.11      0.85 o
  -2  -1  10       38.27       40.61      0.90 o
  -1  -1  10        1.39        1.22      0.40 o
   0  -1  10        6.97        6.75      0.47 o
   1  -1  10        1.26        1.78      0.42 o
   2  -1  10       13.93       13.65      0.44 o
   3  -1  10        2.30        2.90      0.46 o
   4  -1  10        3.48        3.89      0.43 o
   5  -1  10        0.20        1.04      0.38 o
   6  -1  10       17.59       15.49      0.75 o
  -7   0  10        2.92        3.80      0.55 o
  -6   0  10        5.13        4.98      0.60 o
  -5   0  10        0.25        0.91      0.43 o
  -4   0  10       60.21       59.82      1.10 o
  -3   0  10        0.75        0.99      0.45 o
  -2   0  10        2.47        2.85      0.41 o
  -1   0  10       20.37       18.87      0.72 o
   0   0  10       18.16       16.81      0.54 o
   1   0  10        0.28        0.71      0.39 o
   2   0  10       24.29       25.44      0.68 o
   3   0  10        3.18        3.64      0.38 o
   4   0  10        1.14        1.08      0.40 o
   5   0  10       23.99       22.80      0.45 o
   6   0  10        0.12        0.33      0.43 o
   7   0  10        1.67        2.56      0.43 o
  -7   1  10        2.13        1.94      0.56 o
  -6   1  10        2.79        2.63      0.49 o
  -5   1  10        6.41        5.17      0.78 o
  -4   1  10       99.62      104.87      2.06 o
  -3   1  10        0.08        0.52      0.64 o
  -2   1  10       32.19       32.93      0.75 o
  -1   1  10        1.30        1.40      0.45 o
   0   1  10       11.91       10.92      0.48 o
   1   1  10       24.89       23.01      0.51 o
   2   1  10        1.19        1.66      0.42 o
   3   1  10      125.92      127.73      1.96 o
   4   1  10        6.36        6.53      0.42 o
   5   1  10       15.42       17.27      0.72 o
   6   1  10        8.48        7.83      0.38 o
   7   1  10        0.98        1.63      0.50 o
   8   1  10        0.60        0.84      0.47 o
  -7   2  10       10.65       11.39      0.55 o
  -6   2  10        0.29        0.44      0.53 o
  -5   2  10       19.04       18.84      0.93 o
  -4   2  10       80.40       78.14      3.75 o
  -3   2  10        4.15        4.03      0.43 o
  -2   2  10        0.15        0.69      0.47 o
  -1   2  10       17.25       17.92      0.71 o
   0   2  10       45.67       40.79      1.78 o
   1   2  10       39.67       39.95      0.79 o
   2   2  10       12.56       12.55      0.83 o
   3   2  10       75.28       76.61      2.34 o
   4   2  10        9.68       10.05      0.41 o
   5   2  10        0.77        0.73      0.43 o
   6   2  10        6.52        6.18      0.52 o
   7   2  10        2.12        2.62      0.47 o
   8   2  10       34.84       33.56      0.52 o
  -7   3  10        0.02        0.27      0.56 o
  -6   3  10        0.05        0.07      0.57 o
  -5   3  10        0.61        0.61      0.43 o
  -4   3  10        1.61        2.22      0.50 o
  -3   3  10        2.93        4.76      0.51 o
  -2   3  10      159.17      167.68      4.41 o
  -1   3  10        0.51        1.63      0.50 o
   0   3  10       53.38       55.19      1.49 o
   1   3  10       12.39       14.56      0.53 o
   2   3  10        1.84        2.31      0.44 o
   3   3  10        0.21        1.15      0.35 o
   4   3  10       45.61       42.62      0.80 o
   5   3  10        5.08        7.71      0.48 o
   6   3  10       36.25       35.44      0.73 o
   7   3  10        7.37        7.14      0.46 o
   8   3  10       29.47       27.82      0.68 o
  -6   4  10        0.02        0.37      0.58 o
  -5   4  10        3.22        2.62      0.46 o
  -4   4  10       15.45       17.93      0.80 o
  -3   4  10        7.96        7.42      0.57 o
  -2   4  10        4.63        5.21      0.51 o
  -1   4  10       66.60       67.62      2.45 o
   0   4  10       66.52       63.69      2.17 o
   1   4  10      131.15      130.44      4.69 o
   2   4  10       34.66       34.35      0.63 o
   3   4  10      112.78      105.22      4.01 o
   4   4  10        5.70        4.21      0.43 o
   5   4  10        0.18        0.87      0.40 o
   6   4  10        0.36        1.09      0.38 o
   7   4  10        3.47        4.06      0.47 o
   8   4  10       36.34       37.20      0.98 o
   9   4  10        9.98        8.72      0.49 o
  -6   5  10        9.30        8.91      0.52 o
  -5   5  10        0.00        0.83      0.47 o
  -4   5  10        6.47        5.97      0.52 o
  -3   5  10       19.25       19.07      1.07 o
  -2   5  10       12.08       10.55      0.46 o
  -1   5  10       41.30       40.66      2.16 o
   0   5  10      132.51      127.51      4.40 o
   1   5  10       34.13       39.49      1.13 o
   2   5  10       79.25       77.45      3.04 o
   3   5  10        0.61        0.73      0.41 o
   4   5  10        0.50        1.89      0.49 o
   5   5  10       13.91       10.33      0.48 o
   6   5  10        0.89        1.25      0.40 o
   7   5  10       12.40       11.21      0.62 o
   8   5  10       20.80       20.69      0.78 o
   9   5  10        1.66        1.91      0.47 o
  -5   6  10        1.92        1.79      0.50 o
  -4   6  10        2.30        1.65      0.47 o
  -3   6  10        1.78        1.35      0.57 o
  -2   6  10       43.26       39.69      1.57 o
  -1   6  10        3.65        3.56      0.49 o
   0   6  10        1.34        2.49      0.49 o
   1   6  10      139.95      134.02      5.70 o
   2   6  10      166.61      152.15      4.59 o
   3   6  10        4.92        5.13      0.44 o
   4   6  10        0.17        0.05      0.42 o
   5   6  10       89.01       82.35      1.99 o
   6   6  10       10.03       10.87      0.53 o
   7   6  10        0.96        0.29      0.44 o
   8   6  10        0.07        0.68      0.45 o
   9   6  10        0.21        0.74      0.56 o
  -5   7  10        0.70        0.82      0.55 o
  -4   7  10        0.47        1.97      0.56 o
  -3   7  10       38.27       40.35      0.67 o
  -2   7  10        0.47        0.52      0.42 o
  -1   7  10        4.24        3.21      0.46 o
   0   7  10        0.34        1.04      0.45 o
   1   7  10        9.90        9.70      0.49 o
   2   7  10        6.55        6.92      0.77 o
   3   7  10       55.94       53.91      1.83 o
   4   7  10       39.28       37.75      0.57 o
   5   7  10       40.42       37.22      1.11 o
   6   7  10        5.56        5.40      0.41 o
   7   7  10        0.88        0.93      0.48 o
   8   7  10       18.10       16.58      0.54 o
  -4   8  10        0.94        1.07      0.54 o
  -3   8  10        5.18        4.70      0.57 o
  -2   8  10        6.54        6.47      0.55 o
  -1   8  10        0.57        0.44      0.45 o
   0   8  10        3.68        4.32      1.11 o
   1   8  10       20.63       18.58      0.55 o
   2   8  10        7.01        7.02      0.57 o
   3   8  10        2.62        3.58      0.49 o
   4   8  10        5.00        5.68      0.53 o
   5   8  10        4.47        5.40      0.43 o
   6   8  10        0.16        1.05      0.43 o
   7   8  10        3.60        4.38      0.53 o
   8   8  10       10.55       10.78      0.49 o
  -3   9  10        3.32        2.82      0.48 o
  -2   9  10        1.59        3.47      0.55 o
  -1   9  10        6.75        6.37      0.50 o
   0   9  10        1.70        2.09      0.51 o
   1   9  10        4.91        5.23      0.45 o
   2   9  10       32.07       28.66      1.03 o
   3   9  10        0.22        0.12      0.54 o
   4   9  10       15.82       14.87      0.50 o
   5   9  10        0.03        0.31      0.41 o
   6   9  10        2.81        3.59      0.53 o
   7   9  10        0.36        0.50      0.45 o
   8   9  10        2.93        4.37      0.59 o
  -1  10  10        8.90       11.33      0.52 o
   0  10  10        0.00        0.30      0.43 o
   1  10  10        1.53        3.54      0.50 o
   2  10  10        7.37        6.33      0.47 o
   3  10  10        8.70        8.24      0.53 o
   4  10  10       11.58       12.59      0.56 o
   5  10  10       16.59       17.40      0.64 o
   6  10  10       13.11       14.86      0.61 o
   7  10  10        1.95        2.53      0.59 o
   1  11  10        1.27        1.32      0.47 o
   2  11  10        0.81        2.66      0.62 o
   3  11  10        0.63        1.29      0.68 o
   4  11  10        0.88        1.28      0.54 o
   5  11  10       14.63       15.19      0.72 o
  -3  -4  11        0.13        0.27      0.45 o
  -2  -4  11        2.99        2.80      0.40 o
  -1  -4  11        0.43        0.53      0.45 o
   0  -4  11        0.38        1.80      0.54 o
   1  -4  11        2.45        2.13      0.45 o
  -5  -3  11        8.80        7.75      0.48 o
  -4  -3  11        0.43        0.73      0.42 o
  -3  -3  11        7.19        6.63      0.54 o
  -2  -3  11        0.35        0.20      0.52 o
  -1  -3  11        7.11        6.38      0.42 o
   0  -3  11        0.19        0.72      0.47 o
   1  -3  11        1.29        1.20      0.47 o
   2  -3  11        5.52        5.46      0.49 o
   3  -3  11       44.87       45.81      1.21 o
  -5  -2  11        0.92        1.49      0.46 o
  -4  -2  11        0.00        0.66      0.47 o
  -3  -2  11        0.94        0.58      0.48 o
  -2  -2  11        2.58        2.36      0.53 o
  -1  -2  11        0.02       -0.16      0.42 o
   0  -2  11        0.01       -0.06      0.39 o
   1  -2  11        1.95        2.43      0.41 o
   2  -2  11        4.14        4.24      0.48 o
   3  -2  11       17.66       19.52      0.91 o
   4  -2  11        2.61        1.86      0.43 o
  -6  -1  11        0.35        1.04      0.43 o
  -5  -1  11        4.55        5.34      0.54 o
  -4  -1  11        1.75        1.63      0.42 o
  -3  -1  11        9.23       11.17      0.52 o
  -2  -1  11        1.64        1.55      0.43 o
  -1  -1  11       15.22       13.02      0.56 o
   0  -1  11        1.73        2.62      0.44 o
   1  -1  11        9.29        8.37      0.43 o
   2  -1  11        3.35        2.98      0.46 o
   3  -1  11        0.01        0.29      0.38 o
   4  -1  11       39.39       41.92      0.85 o
   5  -1  11        0.44        0.99      0.49 o
  -6   0  11        3.41        3.34      0.51 o
  -5   0  11        1.39        1.28      0.41 o
  -4   0  11        0.32        0.62      0.39 o
  -3   0  11       37.52       39.16      1.06 o
  -2   0  11        0.41        1.27      0.50 o
  -1   0  11        1.56        2.68      0.37 o
   0   0  11        1.84        2.64      0.50 o
   1   0  11        3.11        3.38      0.38 o
   2   0  11        0.04        0.49      0.39 o
   3   0  11       11.92       12.02      0.44 o
   4   0  11       24.98       24.67      0.47 o
   5   0  11        0.06        1.09      0.39 o
   6   0  11        0.03        0.61      0.40 o
  -6   1  11        5.28        6.89      0.63 o
  -5   1  11        2.33        1.69      0.55 o
  -4   1  11       49.55       47.12      1.31 o
  -3   1  11       66.56       68.66      1.49 o
  -2   1  11        0.91        0.94      0.48 o
  -1   1  11        0.36        1.25      0.50 o
   0   1  11        0.01        0.52      0.44 o
   1   1  11        6.54        6.11      0.42 o
   2   1  11        7.66        7.48      0.38 o
   3   1  11       36.01       35.97      0.77 o
   4   1  11      106.78      105.37      2.54 o
   5   1  11        6.55        6.65      0.68 o
   6   1  11        4.04        4.29      0.43 o
   7   1  11        8.39       10.93      0.46 o
  -6   2  11        4.22        3.98      0.55 o
  -5   2  11        5.40        6.11      0.54 o
  -4   2  11       51.05       48.79      0.85 o
  -3   2  11      146.25      150.17      2.39 o
  -2   2  11        0.48        0.14      0.46 o
  -1   2  11        4.37        4.47      0.57 o
   0   2  11       11.32       11.92      0.44 o
   1   2  11        0.02        1.10      0.50 o
   2   2  11        4.43        4.96      0.40 o
   3   2  11      145.88      153.41      2.25 o
   4   2  11      215.24      233.60      3.63 o
   5   2  11       32.03       33.64      0.58 o
   6   2  11       13.08       18.06      0.66 o
   7   2  11       14.62       18.00      0.79 o
  -6   3  11        4.14        4.19      0.50 o
  -5   3  11        0.46        1.50      0.52 o
  -4   3  11       22.82       21.79      0.77 o
  -3   3  11        3.99        4.42      0.47 o
  -2   3  11       70.68       70.62      3.90 o
  -1   3  11        0.24        0.12      0.39 o
   0   3  11       89.61       91.51      1.08 o
   1   3  11        2.20        2.78      0.52 o
   2   3  11        1.44        1.44      0.50 o
   3   3  11        2.36        2.75      0.38 o
   4   3  11       94.12       92.59      3.24 o
   5   3  11        1.30        3.06      0.44 o
   6   3  11       14.87       14.71      0.56 o
   7   3  11        0.66        0.34      0.45 o
   8   3  11        9.47       14.11      0.57 o
  -6   4  11       11.81       12.37      0.74 o
  -5   4  11        8.82        8.80      0.57 o
  -4   4  11        0.03        0.96      0.50 o
  -3   4  11        0.19        0.51      0.40 o
  -2   4  11       50.92       54.11      1.74 o
  -1   4  11        0.15        0.83      0.44 o
   0   4  11        8.90        8.64      0.49 o
   1   4  11        0.05        0.72      0.51 o
   2   4  11        7.16        6.69      0.48 o
   3   4  11        3.72        4.35      0.53 o
   4   4  11        2.90        1.48      0.43 o
   5   4  11        3.45        2.23      0.39 o
   6   4  11       17.99       17.41      0.73 o
   7   4  11        0.18        0.58      0.40 o
   8   4  11        7.11        8.87      0.54 o
  -5   5  11        0.03        0.04      0.54 o
  -4   5  11       17.84       17.60      0.79 o
  -3   5  11        2.45        2.18      0.48 o
  -2   5  11       52.44       52.96      1.88 o
  -1   5  11       46.91       48.02      1.11 o
   0   5  11       24.67       24.69      0.79 o
   1   5  11       52.58       54.29      1.92 o
   2   5  11       44.01       44.17      0.65 o
   3   5  11       10.15       11.62      0.41 o
   4   5  11        2.60        3.12      0.43 o
   5   5  11       64.94       64.06      1.39 o
   6   5  11        0.41        0.96      0.37 o
   7   5  11        4.97        5.33      0.42 o
   8   5  11        2.55        4.70      0.49 o
  -5   6  11        4.01        4.75      0.48 o
  -4   6  11        2.38        3.27      0.53 o
  -3   6  11       18.81       18.24      0.50 o
  -2   6  11        8.47        8.16      0.59 o
  -1   6  11        1.39        1.62      0.56 o
   0   6  11       11.32       11.32      0.52 o
   1   6  11        8.63        8.36      0.87 o
   2   6  11        5.55        5.12      0.58 o
   3   6  11       51.20       48.55      1.02 o
   4   6  11        0.76        1.21      0.39 o
   5   6  11       13.28       13.84      0.46 o
   6   6  11        0.85        0.19      0.39 o
   7   6  11       17.04       13.47      0.48 o
   8   6  11        5.92        5.34      0.47 o
  -4   7  11        7.97        7.19      0.51 o
  -3   7  11        0.14        0.11      0.51 o
  -2   7  11        6.36        7.45      0.50 o
  -1   7  11        0.22        0.56      0.51 o
   0   7  11       14.83       12.10      0.54 o
   1   7  11       14.08       11.91      0.48 o
   2   7  11        2.30        3.88      0.83 o
   3   7  11        0.05        0.11      0.61 o
   4   7  11        0.09        0.73      0.45 o
   5   7  11        5.68        7.26      0.49 o
   6   7  11        0.39        0.44      0.45 o
   7   7  11        0.42        0.32      0.48 o
   8   7  11        4.19        5.76      0.48 o
  -3   8  11       19.24       19.24      0.91 o
  -2   8  11       11.85       13.95      0.57 o
  -1   8  11        0.00        0.06      0.50 o
   0   8  11        7.78        5.52      0.52 o
   1   8  11       10.05        9.55      0.51 o
   2   8  11       12.57       10.36      0.57 o
   3   8  11        0.00        0.77      0.51 o
   4   8  11        2.77        2.78      0.51 o
   5   8  11       23.53       26.83      1.22 o
   6   8  11        2.46        2.73      0.50 o
   7   8  11        5.73        5.99      0.50 o
  -2   9  11        1.74        1.52      0.52 o
  -1   9  11        0.85        1.02      0.42 o
   0   9  11        2.25        1.99      0.51 o
   1   9  11        7.51        7.21      0.54 o
   2   9  11       28.03       25.93      0.64 o
   3   9  11       12.47       11.29      0.54 o
   4   9  11        7.54        7.33      0.50 o
   5   9  11        5.33        5.25      0.60 o
   6   9  11        2.56        3.41      0.50 o
   7   9  11        1.38        1.61      0.47 o
   0  10  11        1.16        2.27      0.52 o
   1  10  11       17.17       15.94      0.66 o
   2  10  11       15.86       17.58      0.59 o
   3  10  11        8.33        9.18      0.63 o
   4  10  11        0.44        0.51      0.59 o
   5  10  11        4.88        4.72      0.60 o
   6  10  11       20.35       22.60      0.83 o
  -2  -3  12        5.53        5.76      0.51 o
  -1  -3  12        0.23       -0.24      0.46 o
   0  -3  12        2.02        1.92      0.46 o
   1  -3  12        5.33        5.31      0.56 o
  -4  -2  12        1.07        1.26      0.50 o
  -3  -2  12        0.42        0.38      0.46 o
  -2  -2  12        2.89        2.83      0.46 o
  -1  -2  12        0.11        0.10      0.42 o
   0  -2  12        0.40        0.92      0.48 o
   1  -2  12        0.30        0.74      0.45 o
   2  -2  12        0.48        1.32      0.49 o
   3  -2  12        2.85        1.81      0.47 o
  -4  -1  12        0.35       -0.32      0.41 o
  -3  -1  12        1.12        2.39      0.38 o
  -2  -1  12        3.94        4.33      0.49 o
  -1  -1  12        3.50        2.52      0.54 o
   0  -1  12       26.12       24.00      0.81 o
   1  -1  12        0.07        0.23      0.56 o
   2  -1  12        0.20        0.53      0.38 o
   3  -1  12        0.00        0.62      0.50 o
   4  -1  12        8.88        8.92      0.52 o
  -5   0  12        5.39        6.25      0.47 o
  -4   0  12        0.06        0.61      0.41 o
  -3   0  12        6.17        7.07      0.54 o
  -2   0  12        1.91        2.40      0.47 o
  -1   0  12       74.96       71.57      0.96 o
   0   0  12       36.60       35.32      1.15 o
   1   0  12        0.22        1.19      0.41 o
   2   0  12        7.50        7.62      0.42 o
   3   0  12        6.22        7.28      0.49 o
   4   0  12        0.55        0.64      0.51 o
   5   0  12        0.49        0.89      0.47 o
  -5   1  12        0.32        0.68      0.55 o
  -4   1  12        9.54        9.21      0.51 o
  -3   1  12        4.65        4.31      0.44 o
  -2   1  12       51.54       53.17      0.93 o
  -1   1  12       19.24       19.02      0.60 o
   0   1  12        0.38        0.52      0.48 o
   1   1  12       18.88       22.78      0.89 o
   2   1  12        4.16        5.00      0.51 o
   3   1  12        4.40        5.34      0.52 o
   4   1  12        1.85        1.38      0.39 o
   5   1  12        0.07        0.17      0.42 o
   6   1  12       10.39       10.63      0.56 o
  -5   2  12        2.54        2.43      0.50 o
  -4   2  12        2.92        2.42      0.62 o
  -3   2  12       14.57       15.13      0.77 o
  -2   2  12       14.29       14.72      1.00 o
  -1   2  12        0.59        1.45      0.47 o
   0   2  12       35.12       36.79      0.76 o
   1   2  12        1.14        1.69      0.42 o
   2   2  12        5.49        6.49      0.42 o
   3   2  12       30.13       31.72      1.84 o
   4   2  12        6.22        5.82      0.40 o
   5   2  12        3.71        4.21      0.40 o
   6   2  12        2.68        3.41      0.44 o
  -5   3  12        1.53        1.32      0.54 o
  -4   3  12        3.16        3.38      0.48 o
  -3   3  12        0.20        0.36      0.45 o
  -2   3  12        2.03        2.39      0.45 o
  -1   3  12      120.88      117.90      3.31 o
   0   3  12       14.92       16.67      0.51 o
   1   3  12       21.56       21.56      0.53 o
   2   3  12       27.87       27.89      1.21 o
   3   3  12       36.83       38.31      0.51 o
   4   3  12        0.04        0.73      0.42 o
   5   3  12       40.92       38.66      0.54 o
   6   3  12        7.90        8.00      0.41 o
   7   3  12       10.93       10.23      0.49 o
  -5   4  12        0.00        0.54      0.55 o
  -4   4  12        4.49        5.50      0.50 o
  -3   4  12        6.66        7.68      0.46 o
  -2   4  12        3.67        4.03      0.53 o
  -1   4  12       36.72       40.85      0.93 o
   0   4  12       18.09       16.34      0.92 o
   1   4  12       64.54       62.75      1.47 o
   2   4  12        2.66        2.38      0.43 o
   3   4  12        1.89        1.79      0.44 o
   4   4  12       34.53       32.78      0.89 o
   5   4  12        0.48        0.98      0.42 o
   6   4  12        0.03        0.16      0.45 o
   7   4  12        0.23        0.25      0.46 o
  -4   5  12       14.45       13.61      0.65 o
  -3   5  12        2.64        3.14      0.45 o
  -2   5  12       13.12       13.79      0.92 o
  -1   5  12       13.98       12.75      0.50 o
   0   5  12       32.60       30.30      0.59 o
   1   5  12        0.45        0.23      0.59 o
   2   5  12       14.95       13.89      0.67 o
   3   5  12        0.01        0.19      0.39 o
   4   5  12        2.07        1.97      0.43 o
   5   5  12       15.31       15.50      0.53 o
   6   5  12       20.38       20.01      0.48 o
   7   5  12        0.01        0.11      0.43 o
  -4   6  12        0.01        0.28      0.52 o
  -3   6  12        0.45        0.48      0.43 o
  -2   6  12        0.40        0.71      0.52 o
  -1   6  12        0.12        1.26      0.44 o
   0   6  12        2.61        3.57      0.46 o
   1   6  12       46.10       45.23      1.47 o
   2   6  12        2.60        2.83      0.40 o
   3   6  12        4.29        4.46      0.43 o
   4   6  12        1.43        1.15      0.44 o
   5   6  12        4.08        3.91      0.45 o
   6   6  12        0.53        0.17      0.40 o
   7   6  12        1.11        1.61      0.44 o
  -3   7  12        7.81        6.87      0.57 o
  -2   7  12        4.42        4.38      0.65 o
  -1   7  12        8.53        8.95      0.54 o
   0   7  12        1.05        1.83      0.51 o
   1   7  12       32.22       28.13      0.77 o
   2   7  12        1.83        2.48      0.58 o
   3   7  12        8.89       11.27      0.61 o
   4   7  12        0.43        0.59      0.51 o
   5   7  12        1.01        2.26      0.42 o
   6   7  12        0.01        0.78      0.44 o
   7   7  12        0.34        0.59      0.42 o
  -2   8  12        9.76       10.96      0.56 o
  -1   8  12        3.06        2.34      0.49 o
   0   8  12        1.77        2.32      0.52 o
   1   8  12       12.99       13.53      0.57 o
   2   8  12        0.29        1.42      0.52 o
   3   8  12       27.44       25.58      1.27 o
   4   8  12        3.96        5.30      0.45 o
   5   8  12        4.17        4.68      0.46 o
   6   8  12        1.25        2.25      0.45 o
  -1   9  12        0.09        0.46      0.55 o
   0   9  12       16.24       21.54      0.71 o
   1   9  12        7.72        6.37      0.48 o
   2   9  12       12.98       14.77      0.63 o
   3   9  12       10.18       10.66      1.20 o
   4   9  12        6.33        6.97      0.51 o
   5   9  12       31.03       35.76      1.51 o
   2  10  12       17.92       18.82      0.64 o
   3  10  12        1.89        1.00      0.52 o
  -2  -1  13        1.09        1.95      0.44 o
  -1  -1  13        0.23        0.68      0.70 o
   0  -1  13        0.64        1.55      0.40 o
   1  -1  13        0.05        0.29      0.49 o
   2  -1  13        1.43        1.23      0.44 o
  -3   0  13        0.11        1.08      0.41 o
  -2   0  13        0.58        0.72      0.54 o
  -1   0  13        3.90        3.94      0.69 o
   0   0  13        0.42        0.91      0.42 o
   1   0  13        0.05        0.78      0.42 o
   2   0  13        0.18        0.05      0.41 o
   3   0  13        0.22        1.00      0.40 o
  -3   1  13       10.01       11.29      0.58 o
  -2   1  13        3.14        3.91      0.56 o
  -1   1  13        0.00        0.49      0.44 o
   0   1  13        0.41        1.36      0.53 o
   1   1  13        9.45        9.04      0.41 o
   2   1  13        0.36        1.29      0.44 o
   3   1  13        1.52        1.53      0.60 o
   4   1  13       17.60       18.90      0.89 o
  -3   2  13       68.36       70.84      1.92 o
  -2   2  13        0.37       -0.44      0.42 o
  -1   2  13       10.08       10.37      0.47 o
   0   2  13        0.02        0.64      0.66 o
   1   2  13        3.02        3.92      0.42 o
   2   2  13        0.57       -0.07      0.40 o
   3   2  13        5.09        4.70      0.42 o
   4   2  13        3.21        4.31      0.47 o
   5   2  13        3.28        3.34      0.45 o
  -3   3  13        9.59        9.57      0.73 o
  -2   3  13        7.99        7.85      0.51 o
  -1   3  13        0.00        0.24      0.43 o
   0   3  13        3.61        3.59      0.78 o
   1   3  13        0.88        1.51      0.48 o
   2   3  13        2.41        3.37      0.47 o
   3   3  13        2.04        2.18      0.44 o
   4   3  13       72.00       65.69      1.93 o
   5   3  13        2.75        3.29      0.41 o
  -3   4  13       24.71       25.41      0.56 o
  -2   4  13        0.40        0.83      0.52 o
  -1   4  13       25.44       25.80      1.03 o
   0   4  13        0.04        0.69      0.45 o
   1   4  13       22.92       23.38      0.59 o
   2   4  13        1.45        1.68      0.38 o
   3   4  13        9.11        9.65      0.46 o
   4   4  13       44.91       46.21      1.34 o
   5   4  13       38.12       35.07      0.86 o
  -3   5  13       13.26       11.84      0.51 o
  -2   5  13        7.80        6.55      0.48 o
  -1   5  13        5.84        7.07      0.47 o
   0   5  13        3.38        3.39      0.48 o
   1   5  13        0.49        0.91      0.55 o
   2   5  13        0.07        0.26      0.52 o
   3   5  13        2.00        2.86      0.49 o
   4   5  13       20.18       23.02      0.91 o
   5   5  13       14.36       17.09      0.72 o
   6   5  13       15.47       13.81      0.45 o
  -2   6  13        0.43        0.90      0.46 o
  -1   6  13        0.03        0.36      0.49 o
   0   6  13        4.52        4.13      0.48 o
   1   6  13        0.76        0.46      0.42 o
   2   6  13        4.67        5.56      0.68 o
   3   6  13        2.34        2.91      0.52 o
   4   6  13        0.51        0.81      0.40 o
   5   6  13        0.35       -0.24      0.42 o
   6   6  13        0.13        1.31      0.51 o
  -1   7  13        7.28        6.19      0.47 o
   0   7  13        2.99        3.09      0.46 o
   1   7  13        1.87        1.62      0.45 o
   2   7  13        0.24       -0.23      0.53 o
   3   7  13        0.58        0.62      0.41 o
   4   7  13        4.99        5.72      0.46 o
   5   7  13        2.08        1.70      0.41 o
   0   8  13        5.65        4.43      0.51 o
   1   8  13        0.48        0.90      0.48 o
   2   8  13        0.10        0.87      0.50 o
   3   8  13        3.84        3.90      0.55 o
   4   8  13       22.14       21.38      1.13 o
   0   1  14       17.75       18.76      0.62 o
  -1   2  14       33.26       30.92      0.58 o
   0   2  14       25.00       23.53      0.57 o
   1   2  14        1.70        2.08      0.41 o
   2   2  14       13.77       13.81      0.96 o
  -1   3  14        0.06        0.68      0.41 o
   0   3  14        6.87        6.75      0.40 o
   1   3  14        0.26        0.85      0.46 o
   2   3  14        0.88        0.67      0.55 o
   3   3  14        2.97        2.56      0.38 o
  -1   4  14        0.10        0.23      0.61 o
   0   4  14       11.20       10.86      0.49 o
   1   4  14        0.58        0.10      0.62 o
   2   4  14        1.70        1.92      0.47 o
   3   4  14        3.04        2.71      0.44 o
  -1   5  14        1.03        2.09      0.90 o
   0   5  14        2.44        2.78      0.46 o
   1   5  14        4.08        5.02      0.47 o
   2   5  14        0.63        1.03      0.46 o
   3   5  14        0.85        0.27      0.43 o
   4   5  14        7.49        6.99      0.53 o
   0   6  14        3.93        4.73      0.51 o
   1   6  14        0.45        0.40      0.67 o
   2   6  14       12.71       14.81      0.67 o
   3   6  14        0.00        0.53      0.43 o
   2   7  14        1.46        1.90      0.55 o
 
